# Supplementary material for: A multiplex targeted NGS panel for identifying pathogens in canine neurological and reproductive diseases
Source: Front Cell Infect Microbiol. 2025 Aug 1;15:1591145. doi: 10.3389/fcimb.2025.1591145 (PMC12355606; doi:10.3389/fcimb.2025.1591145)
Supplement: Supplementary file 2 [file Table1.xlsx]

## Sheet: BED
track name="PRD_CFP_1166A_Designed" description="Amplicon_Insert_PRD_CFP_1166A" db=other ionVersion=4.0 type=bedDetail
B_koehlerae	17	192	B_koehlerae_1.43297	.	GENE_ID=B_koehlerae;Pool=1
B_taylorii	17	208	B_taylorii_1.45770	.	GENE_ID=B_taylorii;Pool=2
Chagas_DGF	17	154	Chagas_DGF_1.17007	.	GENE_ID=Chagas_DGF;Pool=1
Erysipeloth	17	186	Erysipeloth_1.268467	.	GENE_ID=Erysipeloth;Pool=2
Myco_cynos	17	211	Myco_cynos_1.181331	.	GENE_ID=Myco_cynos;Pool=1
TB	17	228	TB_1.13209	.	GENE_ID=TB;Pool=2
APlatysGroel	18	109	APlatysGroel_1.25335	.	GENE_ID=APlatysGroel;Pool=1
B_parkeri	18	245	B_parkeri_1.266910	.	GENE_ID=B_parkeri;Pool=1
M_avium_int	18	136	M_avium_int_1.162643	.	GENE_ID=M_avium_int;Pool=2
mink_corona	18	220	mink_corona_1.23727	.	GENE_ID=mink_corona;Pool=1
My_bovis_TB	18	254	My_bovis_TB_1.39471	.	GENE_ID=My_bovis_TB;Pool=1
MycoHaemoc	18	153	MycoHaemoc_1.422	.	GENE_ID=MycoHaemoc;Pool=1
Sequisim16S	18	253	Sequisim16S_1.1.171891	.	GENE_ID=Sequisim16S;Pool=1
Axylosoxida	19	191	Axylosoxida_1.37721	.	GENE_ID=Axylosoxida;Pool=1
Chagas_Sat	19	171	Chagas_Sat_1.9746	.	GENE_ID=Chagas_Sat;Pool=2
Ent_cloacae	19	230	Ent_cloacae_1.532944	.	GENE_ID=Ent_cloacae;Pool=1
M_leprae	19	204	M_leprae_1.152275	.	GENE_ID=M_leprae;Pool=2
Myco_canis	19	223	Myco_canis_1.209840	.	GENE_ID=Myco_canis;Pool=1
Myco_felis	19	231	Myco_felis_1.164261	.	GENE_ID=Myco_felis;Pool=2
Paeruginosa	19	259	Paeruginosa_1.13192	.	GENE_ID=Paeruginosa;Pool=1
TM01	19	175	TM01_1.33132	.	GENE_ID=TM01;Pool=2
TM01	19	175	TM01_1.3313	.	GENE_ID=TM01;Pool=1
TM08	19	143	TM08_1.4102	.	GENE_ID=TM08;Pool=2
TM08	19	143	TM08_1.410	.	GENE_ID=TM08;Pool=1
TM10	19	152	TM10_1.3602	.	GENE_ID=TM10;Pool=2
TM10	19	152	TM10_1.360	.	GENE_ID=TM10;Pool=1
TM12	19	160	TM12_1.10512	.	GENE_ID=TM12;Pool=2
TM12	19	160	TM12_1.1051	.	GENE_ID=TM12;Pool=1
Bcanisvogel	20	252	Bcanisvogel_1.154800	.	GENE_ID=Bcanisvogel;Pool=1
Bclarridge1	20	107	Bclarridge1_1.198576	.	GENE_ID=Bclarridge1;Pool=2
Bwashoensis	20	208	Bwashoensis_1.21441	.	GENE_ID=Bwashoensis;Pool=2
e_coli_iutA	20	249	e_coli_iutA_1.330008	.	GENE_ID=e_coli_iutA;Pool=1
FCoV_3UTR	20	142	FCoV_3UTR_1.292696	.	GENE_ID=FCoV_3UTR;Pool=1
Neo_hughesi	20	152	Neo_hughesi_1.87429	.	GENE_ID=Neo_hughesi;Pool=1
R_felis	20	186	R_felis_1.329573	.	GENE_ID=R_felis;Pool=1
S_equi_zoo	20	115	S_equi_zoo_1.15916	.	GENE_ID=S_equi_zoo;Pool=2
Sstreptokin	20	170	Sstreptokin_1.34975	.	GENE_ID=Sstreptokin;Pool=1
WNV	20	245	WNV_1.53507	.	GENE_ID=WNV;Pool=1
BhenslaehtA	21	164	BhenslaehtA_1.10755	.	GENE_ID=BhenslaehtA;Pool=1
Borna	21	190	Borna_1.88990	.	GENE_ID=Borna;Pool=2
E_coli_ipaH	21	249	E_coli_ipaH_1.755545	.	GENE_ID=E_coli_ipaH;Pool=1
ecoli_kMTII	21	236	ecoli_kMTII_1.102751	.	GENE_ID=ecoli_kMTII;Pool=2
Fastrovir_3	21	176	Fastrovir_3_1.136646	.	GENE_ID=Fastrovir_3;Pool=2
Flu_H3N8_N	21	255	Flu_H3N8_N_1.219235	.	GENE_ID=Flu_H3N8_N;Pool=1
Flu_M2_H5N1	21	240	Flu_M2_H5N1_1.68344	.	GENE_ID=Flu_M2_H5N1;Pool=1
Mycobacteria	21	219	AMPL1571042	.	GENE_ID=Mycobacteria;Pool=1
SARS_RdRp	21	109	SARS_RdRp_1.15241	.	GENE_ID=SARS_RdRp;Pool=1
TM04	21	170	TM04_1.12512	.	GENE_ID=TM04;Pool=2
TM04	21	170	TM04_1.1251	.	GENE_ID=TM04;Pool=1
TM07	21	155	TM07_1.7802	.	GENE_ID=TM07;Pool=2
TM07	21	155	TM07_1.780	.	GENE_ID=TM07;Pool=1
Blasto_BAD1	22	129	AMPL1571120	.	GENE_ID=Blasto_BAD1;Pool=2
CDV_tAustra	22	246	CDV_tAustra_1.1.610424	.	GENE_ID=CDV_tAustra;Pool=1
Ci_fruendii	22	208	Ci_fruendii_1.330040	.	GENE_ID=Ci_fruendii;Pool=2
CPV_Type1	22	174	CPV_Type1_1.434891	.	GENE_ID=CPV_Type1;Pool=1
Fastrovir_1	22	175	Fastrovir_1_1.39631	.	GENE_ID=Fastrovir_1;Pool=1
Pmult_1231	22	248	Pmult_1231_1.1.666586	.	GENE_ID=Pmult_1231;Pool=1
Rabies_fox	22	112	Rabies_fox_1.374244	.	GENE_ID=Rabies_fox;Pool=2
Rhodoc_VapA	22	232	Rhodoc_VapA_1.308482	.	GENE_ID=Rhodoc_VapA;Pool=2
Seintergeni	22	233	Seintergeni_1.15914	.	GENE_ID=Seintergeni;Pool=1
TM06	22	137	TM06_1.422	.	GENE_ID=TM06;Pool=2
TM06	22	137	TM06_1.42	.	GENE_ID=TM06;Pool=1
Brucella	23	177	Brucella_1.25087	.	GENE_ID=Brucella;Pool=2
C_auris	23	222	C_auris_1.477715	.	GENE_ID=C_auris;Pool=1
Citr_koseri	23	222	Citr_koseri_1.48419	.	GENE_ID=Citr_koseri;Pool=1
CNStrep_tuf	23	242	CNStrep_tuf_1.850443	.	GENE_ID=CNStrep_tuf;Pool=1
Ctropicalis	23	217	Ctropicalis_1.960946	.	GENE_ID=Ctropicalis;Pool=2
EEE_E2	23	244	EEE_E2_1.1.1073083	.	GENE_ID=EEE_E2;Pool=2
Entero_rpoB	23	190	Entero_rpoB_1.1432827	.	GENE_ID=Entero_rpoB;Pool=1
FH1N12009_H	23	150	FH1N12009_H_1.141319	.	GENE_ID=FH1N12009_H;Pool=1
Infl_M_H5N1	23	232	Infl_M_H5N1_1.26743	.	GENE_ID=Infl_M_H5N1;Pool=1
Rabies	23	254	Rabies_1.1.44921_2	.	GENE_ID=Rabies;Pool=1
Rabies	23	254	Rabies_1.1.44921	.	GENE_ID=Rabies;Pool=1
TM09	23	150	TM09_1.9232	.	GENE_ID=TM09;Pool=2
TM09	23	150	TM09_1.923	.	GENE_ID=TM09;Pool=1
Bclarridge2	24	134	Bclarridge2_1.349041	.	GENE_ID=Bclarridge2;Pool=1
BQuintPap31	24	193	BQuintPap31_1.47301	.	GENE_ID=BQuintPap31;Pool=1
C_glabrata	24	226	C_glabrata_1.940906	.	GENE_ID=C_glabrata;Pool=1
Flu_H3N8_H	24	183	Flu_H3N8_H_1.69860	.	GENE_ID=Flu_H3N8_H;Pool=1
Flu_N5N1_H	24	181	Flu_N5N1_H_1.243320	.	GENE_ID=Flu_N5N1_H;Pool=2
Klebsiella	24	237	Klebsiella_1.39757	.	GENE_ID=Klebsiella;Pool=2
M_avium	24	220	M_avium_1.71246	.	GENE_ID=M_avium;Pool=1
Paste_canis	24	241	Paste_canis_1.196696	.	GENE_ID=Paste_canis;Pool=1
Sa_arizonae	24	234	Sa_arizonae_1.21187	.	GENE_ID=Sa_arizonae;Pool=1
Salmo_invA2	24	205	Salmo_invA2_1.1.1198828	.	GENE_ID=Salmo_invA2;Pool=2
Salmonella_invA	24	226	AMPL1571108	.	GENE_ID=Salmonella_invA;Pool=1
Strep_grD	24	125	Strep_grD_1.173081	.	GENE_ID=Strep_grD;Pool=1
T_foetus	24	323	T_foetus_1	.	GENE_ID=T_foetus;Pool=2
TM11	24	156	TM11_1.6012	.	GENE_ID=TM11;Pool=2
TM11	24	156	TM11_1.601	.	GENE_ID=TM11;Pool=1
Adeno_1	25	218	AMPL1571023	.	GENE_ID=Adeno_1;Pool=2
Bartonella	25	257	Bartonella_1.89665	.	GENE_ID=Bartonella;Pool=1
Circo	25	127	AMPL1570817_1_2	.	GENE_ID=Circo;Pool=2
Circo	25	127	AMPL1570817_1_3	.	GENE_ID=Circo;Pool=2
Circo	25	127	AMPL1570817_1	.	GENE_ID=Circo;Pool=2
e_coli_afaD	25	248	e_coli_afaD_1.30677	.	GENE_ID=e_coli_afaD;Pool=1
FeLV	25	212	FeLV_1.759	.	GENE_ID=FeLV;Pool=1
Flu_H5N1_N	25	261	Flu_H5N1_N_1.81697	.	GENE_ID=Flu_H5N1_N;Pool=1
RMSF	25	203	AMPL1571032	.	GENE_ID=RMSF;Pool=2
Yentcoliti	25	180	Yentcoliti_1.139689	.	GENE_ID=Yentcoliti;Pool=1
ECanisVirb	26	250	ECanisVirb_1.2338	.	GENE_ID=ECanisVirb;Pool=1
Efaeciumddl	26	245	Efaeciumddl_1.613498	.	GENE_ID=Efaeciumddl;Pool=2
FH3N2humanN	26	260	FH3N2humanN_1.173389	.	GENE_ID=FH3N2humanN;Pool=2
K_pneu_magA	26	162	K_pneu_magA_1.231190	.	GENE_ID=K_pneu_magA;Pool=1
Pmult_0762	26	245	Pmult_0762_1.1245526	.	GENE_ID=Pmult_0762;Pool=1
RabiesSkunk	26	232	RabiesSkunk_1.98495	.	GENE_ID=RabiesSkunk;Pool=1
Rustrela_1	26	201	Rustrela_1_1.7027	.	GENE_ID=Rustrela_1;Pool=1
TM02	26	139	TM02_1.2432	.	GENE_ID=TM02;Pool=2
TM02	26	139	TM02_1.243	.	GENE_ID=TM02;Pool=1
YpsetbopgG	26	250	YpsetbopgG_1.1.1644166	.	GENE_ID=YpsetbopgG;Pool=2
Babesia_mic	27	182	Babesia_mic_1.51990	.	GENE_ID=Babesia_mic;Pool=1
BcanisCanis	27	251	BcanisCanis_1.17753	.	GENE_ID=BcanisCanis;Pool=2
CDV_t_Asia5	27	195	CDV_t_Asia5_1.589096	.	GENE_ID=CDV_t_Asia5;Pool=1
CDVTLederle	27	253	CDVTLederle_1.146269	.	GENE_ID=CDVTLederle;Pool=1
Cfelis_pmp9	27	224	Cfelis_pmp9_1.695949	.	GENE_ID=Cfelis_pmp9;Pool=2
Corona_enteric	27	157	AMPL1571118	.	GENE_ID=Corona_enteric;Pool=2
E_coli_hlyD	27	110	E_coli_hlyD_1.1.514385	.	GENE_ID=E_coli_hlyD;Pool=2
EfaecalgelE	27	236	EfaecalgelE_1.606892	.	GENE_ID=EfaecalgelE;Pool=1
FH1N12009_N	27	253	FH1N12009_N_1.129591	.	GENE_ID=FH1N12009_N;Pool=2
FIV_type	27	254	FIV_type_1.47410_2	.	GENE_ID=FIV_type;Pool=1
FIV_type	27	254	FIV_type_1.47410	.	GENE_ID=FIV_type;Pool=1
M_enteritis	27	253	M_enteritis_1.725946	.	GENE_ID=M_enteritis;Pool=1
Rabiraccoon	27	221	Rabiraccoon_1.43644	.	GENE_ID=Rabiraccoon;Pool=1
Salmon_spaQ	27	260	Salmon_spaQ_1.21195	.	GENE_ID=Salmon_spaQ;Pool=1
TM05	27	140	TM05_1.6872	.	GENE_ID=TM05;Pool=2
TM05	27	140	TM05_1.687	.	GENE_ID=TM05;Pool=1
B_garinii	28	251	B_garinii_1.478934	.	GENE_ID=B_garinii;Pool=2
BTV_2	28	251	BTV_2_1.1.7343	.	GENE_ID=BTV_2;Pool=1
BvinsoniIII	28	125	BvinsoniIII_1.330883	.	GENE_ID=BvinsoniIII;Pool=2
CDVTAfrica1	28	200	CDVTAfrica1_1.1.277012	.	GENE_ID=CDVTAfrica1;Pool=1
CDVTAfrica2	28	191	CDVTAfrica2_1.1.261157	.	GENE_ID=CDVTAfrica2;Pool=1
CDVtCanada1	28	232	CDVtCanada1_1.1.628178	.	GENE_ID=CDVtCanada1;Pool=1
Ch_psittasi	28	241	Ch_psittasi_1.607350	.	GENE_ID=Ch_psittasi;Pool=1
e_coli_hlyD	28	249	e_coli_hlyD_1.1.1895895	.	GENE_ID=e_coli_hlyD;Pool=1
Babesia	29	209	AMPL1571125	.	GENE_ID=Babesia;Pool=2
Bordetella	29	213	AMPL1571122	.	GENE_ID=Bordetella;Pool=2
Brochalimae	29	241	Brochalimae_1.994160	.	GENE_ID=Brochalimae;Pool=2
Bturicacate	29	205	Bturicacate_1.69051	.	GENE_ID=Bturicacate;Pool=1
BVinson	29	248	BVinson_1.38356	.	GENE_ID=BVinson;Pool=1
Bvinson_TII	29	252	Bvinson_TII_1.371491	.	GENE_ID=Bvinson_TII;Pool=1
Calici_6	29	202	Calici_6_1.17841	.	GENE_ID=Calici_6;Pool=1
Dimmitucox1	29	227	Dimmitucox1_1.61872	.	GENE_ID=Dimmitucox1;Pool=1
E_coli_cnf	29	209	E_coli_cnf_1.1.93712	.	GENE_ID=E_coli_cnf;Pool=1
e_coli_sfaS	29	166	e_coli_sfaS_1.44608	.	GENE_ID=e_coli_sfaS;Pool=1
Flu_H3N2_H	29	187	Flu_H3N2_H_1.159193	.	GENE_ID=Flu_H3N2_H;Pool=2
Fpanleukope	29	207	Fpanleukope_1.131743	.	GENE_ID=Fpanleukope;Pool=1
Skunkamdvov	29	253	Skunkamdvov_1.86945	.	GENE_ID=Skunkamdvov;Pool=1
Toxoc_canis	29	143	Toxoc_canis_1.62616	.	GENE_ID=Toxoc_canis;Pool=2
Calici_4	30	190	Calici_4_1.22102	.	GENE_ID=Calici_4;Pool=2
Dimmitusres	30	133	Dimmitusres_1.101724	.	GENE_ID=Dimmitusres;Pool=1
EcolipapA_1	30	211	EcolipapA_1_1.595357	.	GENE_ID=EcolipapA_1;Pool=1
EcolipapA_3	30	270	EcolipapA_3_1.505797	.	GENE_ID=EcolipapA_3;Pool=1
Listeria	30	216	AMPL1571116	.	GENE_ID=Listeria;Pool=1
Toxocaracat	30	200	Toxocaracat_1.79535	.	GENE_ID=Toxocaracat;Pool=1
Trichinella	30	258	Trichinella_1.1.424796	.	GENE_ID=Trichinella;Pool=1
Aeluti_mink	31	248	Aeluti_mink_1.59539	.	GENE_ID=Aeluti_mink;Pool=1
Ang_vasorum	31	249	Ang_vasorum_1.227047	.	GENE_ID=Ang_vasorum;Pool=1
B_hermsii	31	242	B_hermsii_1.1.256484	.	GENE_ID=B_hermsii;Pool=2
CDV_T_Asia2	31	206	CDV_T_Asia2_1.1.236027	.	GENE_ID=CDV_T_Asia2;Pool=2
ferrecorona	31	218	ferrecorona_1.248861	.	GENE_ID=ferrecorona;Pool=1
Hepat_canis	31	210	Hepat_canis_1.83392	.	GENE_ID=Hepat_canis;Pool=1
MycoHaemat	31	157	MycoHaemat_1.459	.	GENE_ID=MycoHaemat;Pool=1
TM03	31	163	TM03_1.9582	.	GENE_ID=TM03;Pool=2
TM03	31	163	TM03_1.958	.	GENE_ID=TM03;Pool=1
Ypestispla	31	196	Ypestispla_1.360492	.	GENE_ID=Ypestispla;Pool=1
bar_henslae	32	186	bar_henslae_1.21537	.	GENE_ID=bar_henslae;Pool=2
BcanisRossi	32	266	BcanisRossi_1.478824	.	GENE_ID=BcanisRossi;Pool=2
Calici_3	32	242	Calici_3_1.40267	.	GENE_ID=Calici_3;Pool=2
CDV_T_Asia4	32	247	CDV_T_Asia4_1.1.1349242	.	GENE_ID=CDV_T_Asia4;Pool=1
Flu_H3N2_N	32	268	Flu_H3N2_N_1.202423	.	GENE_ID=Flu_H3N2_N;Pool=1
FTlrnsIglC	32	192	FTlrnsIglC_1.12503	.	GENE_ID=FTlrnsIglC;Pool=1
NC_045512_E	32	158	NC_045512_E_1.4694	.	GENE_ID=NC_045512_E;Pool=1
Nocardia	32	258	AMPL1571127	.	GENE_ID=Nocardia;Pool=1
CDV_Type_RI	33	247	CDV_Type_RI_1.1.999033	.	GENE_ID=CDV_Type_RI;Pool=2
Cparapsilos	33	233	Cparapsilos_1.61967	.	GENE_ID=Cparapsilos;Pool=2
E_faeca_ddl	33	185	E_faeca_ddl_1.936576	.	GENE_ID=E_faeca_ddl;Pool=1
FIV	33	197	FIV_1.29145	.	GENE_ID=FIV;Pool=2
Kpneumoniae	33	147	Kpneumoniae_1.25656	.	GENE_ID=Kpneumoniae;Pool=2
Y_pestis_pla	33	197	Y_pestis_pla_1.28186	.	GENE_ID=Y_pestis_pla;Pool=1
CDV_T_SAm_2	34	264	CDV_T_SAm_2_1.1.339858	.	GENE_ID=CDV_T_SAm_2;Pool=1
Yersinia	34	252	Yersinia_1.396670	.	GENE_ID=Yersinia;Pool=2
Calici_7	35	221	Calici_7_1.86755	.	GENE_ID=Calici_7;Pool=2
CDV_typeOND	35	229	CDV_typeOND_1.68279	.	GENE_ID=CDV_typeOND;Pool=1
E_coli_bfp	35	209	E_coli_bfp_1.36619	.	GENE_ID=E_coli_bfp;Pool=2
E_coli_eae	35	239	AMPL1571113	.	GENE_ID=E_coli_eae;Pool=2
e_coli_focG	35	251	e_coli_focG_1.612846	.	GENE_ID=e_coli_focG;Pool=2
FCoV_7b	35	147	AMPL1571086_1_2	.	GENE_ID=FCoV_7b;Pool=1
FCoV_7b	35	147	AMPL1571086_1_3	.	GENE_ID=FCoV_7b;Pool=1
FCoV_7b	35	147	AMPL1571086_1	.	GENE_ID=FCoV_7b;Pool=1
Rustrela_3	35	276	Rustrela_3_1.87678	.	GENE_ID=Rustrela_3;Pool=1
TM13	35	150	TM13_1.8682	.	GENE_ID=TM13;Pool=2
TM13	35	150	TM13_1.868	.	GENE_ID=TM13;Pool=1
Bartonella	36	269	Bartonella_1.22579	.	GENE_ID=Bartonella;Pool=2
Bclarridge2	36	217	Bclarridge2_1.222287	.	GENE_ID=Bclarridge2;Pool=2
Axylosoxida	37	255	Axylosoxida_1.11504	.	GENE_ID=Axylosoxida;Pool=2
EEERNAPol	37	263	EEERNAPol_1.1.73385	.	GENE_ID=EEERNAPol;Pool=2
EEwingii	37	226	EEwingii_1.1513	.	GENE_ID=EEwingii;Pool=1
Pblaschkeae	37	229	Pblaschkeae_1.6309	.	GENE_ID=Pblaschkeae;Pool=2
R_asembonen	37	185	R_asembonen_1.333709	.	GENE_ID=R_asembonen;Pool=2
Strep_grD	37	229	Strep_grD_1.227080	.	GENE_ID=Strep_grD;Pool=2
Calici	38	192	AMPL1571082_1_2	.	GENE_ID=Calici;Pool=2
Calici	38	192	AMPL1571082_1	.	GENE_ID=Calici;Pool=2
Skunkamdvov	39	265	Skunkamdvov_1.118473	.	GENE_ID=Skunkamdvov;Pool=2
Bartonella_vinsonii	40	265	AMPL1571067_1_2	.	GENE_ID=Bartonella_vinsonii;Pool=2
Bartonella_vinsonii	40	265	AMPL1571067_1	.	GENE_ID=Bartonella_vinsonii;Pool=2
CDV_TypeAm3	40	267	CDV_TypeAm3_1.1.1201119	.	GENE_ID=CDV_TypeAm3;Pool=1
Am2KJ123771	41	247	Am2KJ123771_1.1.726150	.	GENE_ID=Am2KJ123771;Pool=1
AM4	41	178	AM4_1.14123	.	GENE_ID=AM4;Pool=1
CDVTAM1racc	41	265	CDVTAM1racc_1.1.661822	.	GENE_ID=CDVTAM1racc;Pool=2
CDV_T_Asia2	41	265	CDV_T_Asia2_1.1.129779	.	GENE_ID=CDV_T_Asia2;Pool=1
CDV_t_Asia5	41	261	CDV_t_Asia5_1.197567	.	GENE_ID=CDV_t_Asia5;Pool=2
Rhodoc_VapA	41	267	Rhodoc_VapA_1.331090	.	GENE_ID=Rhodoc_VapA;Pool=1
Baylisascar	42	224	Baylisascar_1.833605	.	GENE_ID=Baylisascar;Pool=1
EfaecalgelE	43	277	EfaecalgelE_1.434055	.	GENE_ID=EfaecalgelE;Pool=2
Erysipeloth	43	271	Erysipeloth_1.1008854	.	GENE_ID=Erysipeloth;Pool=1
Fpanleukope	43	267	Fpanleukope_1.237821	.	GENE_ID=Fpanleukope;Pool=2
Histo_hcp	43	179	Histo_hcp_1.5922	.	GENE_ID=Histo_hcp;Pool=2
C_diff_tcdC	44	238	C_diff_tcdC_1.216149	.	GENE_ID=C_diff_tcdC;Pool=2
EEwingiiSodB	44	265	EEwingiiSodB_1.6076	.	GENE_ID=EEwingiiSodB;Pool=2
FTlrnsIglC	44	232	FTlrnsIglC_1.11540	.	GENE_ID=FTlrnsIglC;Pool=2
Bquintana	45	217	Bquintana_1.193766	.	GENE_ID=Bquintana;Pool=2
C_diff_tcdA	45	255	C_diff_tcdA_1.1.26809	.	GENE_ID=C_diff_tcdA;Pool=2
FH1N12009_N	45	273	FH1N12009_N_1.23162	.	GENE_ID=FH1N12009_N;Pool=1
Salmo_invA2	45	271	Salmo_invA2_1.1.1264513	.	GENE_ID=Salmo_invA2;Pool=1
Babesia_mic	46	266	Babesia_mic_1.71692	.	GENE_ID=Babesia_mic;Pool=2
B_vinsonii	46	225	B_vinsonii_1.178638	.	GENE_ID=B_vinsonii;Pool=2
C_albicans	46	277	C_albicans_1.1.884233	.	GENE_ID=C_albicans;Pool=1
E_coli_bfp	46	223	E_coli_bfp_1.7368	.	GENE_ID=E_coli_bfp;Pool=1
CDV_Type	47	377	CDV_type_1_2	.	GENE_ID=CDV_Type;Pool=2
CDV_Type	47	377	CDV_type_1_3	.	GENE_ID=CDV_Type;Pool=2
CDV_Type	47	377	CDV_type_1_4	.	GENE_ID=CDV_Type;Pool=2
CDV_Type	47	377	CDV_type_1	.	GENE_ID=CDV_Type;Pool=2
CDV-Type_NH	47	172	CDV-Type_NH_1.26132	.	GENE_ID=CDV-Type_NH;Pool=2
Hamericanum	47	274	Hamericanum_1.142628	.	GENE_ID=Hamericanum;Pool=2
Hepat_felis	47	275	Hepat_felis_1.249633	.	GENE_ID=Hepat_felis;Pool=1
Calici_4	48	266	Calici_4_1.79937	.	GENE_ID=Calici_4;Pool=1
Calici_7	48	268	Calici_7_1.15529	.	GENE_ID=Calici_7;Pool=1
EcolipapA_1	48	284	EcolipapA_1_1.554293	.	GENE_ID=EcolipapA_1;Pool=2
C_cruzipain	49	225	C_cruzipain_1.61250	.	GENE_ID=C_cruzipain;Pool=1
mecA	49	155	mecA_1.1.720057	.	GENE_ID=mecA;Pool=1
S_equi_zoo	49	272	S_equi_zoo_1.89768	.	GENE_ID=S_equi_zoo;Pool=1
Aeluti_mink	50	274	Aeluti_mink_1.34070	.	GENE_ID=Aeluti_mink;Pool=2
CDV_TypeSA4	50	279	CDV_TypeSA4_1.82003	.	GENE_ID=CDV_TypeSA4;Pool=2
Flu_H3N8_N	50	277	Flu_H3N8_N_1.280890	.	GENE_ID=Flu_H3N8_N;Pool=2
Salmon_spaQ	50	276	Salmon_spaQ_1.192046	.	GENE_ID=Salmon_spaQ;Pool=2
EChaffVirb	51	187	EChaffVirb_1.5448	.	GENE_ID=EChaffVirb;Pool=1
ferrecorona	51	277	ferrecorona_1.924094	.	GENE_ID=ferrecorona;Pool=2
Toxocaracat	51	271	Toxocaracat_1.16741	.	GENE_ID=Toxocaracat;Pool=2
Calici_3	52	268	Calici_3_1.121820	.	GENE_ID=Calici_3;Pool=1
CDVTypeSAm3	52	246	CDVTypeSAm3_1.1.620282	.	GENE_ID=CDVTypeSAm3;Pool=1
Zygomycetes	52	276	AMPL1570982	.	GENE_ID=Zygomycetes;Pool=1
Brochalimae	53	275	Brochalimae_1.513262	.	GENE_ID=Brochalimae;Pool=1
K_pneu_rmpA	53	189	K_pneu_rmpA_1.159692	.	GENE_ID=K_pneu_rmpA;Pool=1
Lepto_Lip	53	134	AMPL1570983	.	GENE_ID=Lepto_Lip;Pool=1
FCoV_3UTR	54	273	FCoV_3UTR_1.287377	.	GENE_ID=FCoV_3UTR;Pool=2
Rickettsia_spp	54	135	AMPL1571101	.	GENE_ID=Rickettsia_spp;Pool=2
C_diff_tpi	55	269	C_diff_tpi_1.1106	.	GENE_ID=C_diff_tpi;Pool=2
M_leprae	55	282	M_leprae_1.182286	.	GENE_ID=M_leprae;Pool=1
Paeruginosa	55	285	Paeruginosa_1.15011	.	GENE_ID=Paeruginosa;Pool=2
Proto_bovis	56	289	Proto_bovis_1.127343	.	GENE_ID=Proto_bovis;Pool=2
FH3N2humanN	57	287	FH3N2humanN_1.6710	.	GENE_ID=FH3N2humanN;Pool=1
Flu_H3N8_H	57	281	Flu_H3N8_H_1.195061	.	GENE_ID=Flu_H3N8_H;Pool=2
CDV_T_Asia6	58	266	CDV_T_Asia6_1.1.436229	.	GENE_ID=CDV_T_Asia6;Pool=2
Hepat_canis	58	277	Hepat_canis_1.275979	.	GENE_ID=Hepat_canis;Pool=2
C_perf_cpe	59	212	AMPL1570965_1_2	.	GENE_ID=C_perf_cpe;Pool=2
C_perf_cpe	59	212	AMPL1570965_1_3	.	GENE_ID=C_perf_cpe;Pool=2
C_perf_cpe	59	212	AMPL1570965_1	.	GENE_ID=C_perf_cpe;Pool=2
E_coli_hly	59	167	AMPL1570888_1_2	.	GENE_ID=E_coli_hly;Pool=2
E_coli_hly	59	167	AMPL1570888_1_3	.	GENE_ID=E_coli_hly;Pool=2
E_coli_hly	59	167	AMPL1570888_1	.	GENE_ID=E_coli_hly;Pool=2
E_coli_LT	59	167	AMPL1571093_1_2	.	GENE_ID=E_coli_LT;Pool=1
E_coli_LT	59	167	AMPL1571093_1	.	GENE_ID=E_coli_LT;Pool=1
Flu_H3N2_H	59	281	Flu_H3N2_H_1.177863	.	GENE_ID=Flu_H3N2_H;Pool=1
M_avium	59	291	M_avium_1.48372	.	GENE_ID=M_avium;Pool=2
Flu_N5N1_H	60	279	Flu_N5N1_H_1.82724	.	GENE_ID=Flu_N5N1_H;Pool=1
mecA	60	220	mecA_1.1.92001	.	GENE_ID=mecA;Pool=2
CDVTEu_SAm1	61	207	CDVTEu_SAm1_1.1.933952	.	GENE_ID=CDVTEu_SAm1;Pool=1
Bclarridge1	62	260	Bclarridge1_1.152812	.	GENE_ID=Bclarridge1;Pool=1
C_diff_tcdB	62	277	C_diff_tcdB_1.1.24341	.	GENE_ID=C_diff_tcdB;Pool=1
FH1N12009_H	62	286	FH1N12009_H_1.236124	.	GENE_ID=FH1N12009_H;Pool=2
Hsilvestris	63	178	Hsilvestris_1.4833	.	GENE_ID=Hsilvestris;Pool=1
Lawsonia_ABC	64	146	AMPL1571131	.	GENE_ID=Lawsonia_ABC;Pool=1
Cdif_tcdA	65	249	AMPL1571021_1_2	.	GENE_ID=Cdif_tcdA;Pool=2
Cdif_tcdA	65	249	AMPL1571021_1	.	GENE_ID=Cdif_tcdA;Pool=2
Kpneumoniae	65	272	Kpneumoniae_1.81761	.	GENE_ID=Kpneumoniae;Pool=1
BTV_16	67	235	BTV_16_1.1017_d1	.	GENE_ID=BTV_16;Pool=1
BTV_16	67	235	BTV_16_1.1017_d2	.	GENE_ID=BTV_16;Pool=1
BTV_16	67	235	BTV_16_1.1017_d3	.	GENE_ID=BTV_16;Pool=1
BTV_16	67	235	BTV_16_1.1017_d4	.	GENE_ID=BTV_16;Pool=1
BTV_16	67	235	BTV_16_1.1017_d5	.	GENE_ID=BTV_16;Pool=1
BTV_16	67	235	BTV_16_1.1017_d6	.	GENE_ID=BTV_16;Pool=1
BTV_16	67	235	BTV_16_1.1017	.	GENE_ID=BTV_16;Pool=1
CDV_tAustra	68	289	CDV_tAustra_1.1.140955	.	GENE_ID=CDV_tAustra;Pool=2
Dimmitusres	68	283	Dimmitusres_1.97745	.	GENE_ID=Dimmitusres;Pool=2
BTV_2	69	289	BTV_2_1.1.1425394	.	GENE_ID=BTV_2;Pool=2
e_coli_afaD	69	297	e_coli_afaD_1.207995	.	GENE_ID=e_coli_afaD;Pool=2
AplsPhgAnk	72	292	AplsPhgAnk_1.1.30695	.	GENE_ID=AplsPhgAnk;Pool=2
Yentcoliti	72	298	Yentcoliti_1.106782	.	GENE_ID=Yentcoliti;Pool=2
Cryptococcus	74	294	AMPL1571041	.	GENE_ID=Cryptococcus;Pool=1
Flu_H3	74	299	AMPL1571028	.	GENE_ID=Flu_H3;Pool=1
FTlrnsTUL4	74	297	FTlrnsTUL4_1.12167	.	GENE_ID=FTlrnsTUL4;Pool=2
CDV_TypeAm5	76	231	CDV_TypeAm5_1.1.1028696	.	GENE_ID=CDV_TypeAm5;Pool=1
APlatysGroel	77	307	APlatysGroel_1.10834	.	GENE_ID=APlatysGroel;Pool=2
Flu_H5N1_N	77	275	Flu_H5N1_N_1.75284	.	GENE_ID=Flu_H5N1_N;Pool=2
B_vinsonii	78	309	B_vinsonii_1.146298	.	GENE_ID=B_vinsonii;Pool=1
Net_F	78	247	Net_F_1.64897	.	GENE_ID=Net_F;Pool=2
Brucella_canis	79	306	AMPL1571044	.	GENE_ID=Brucella_canis;Pool=2
FTlrnsIns	79	281	FTlrnsIns_1.43768	.	GENE_ID=FTlrnsIns;Pool=2
Rustrela_6	79	318	Rustrela_6_1.38420	.	GENE_ID=Rustrela_6;Pool=1
Sequisim16S	79	303	Sequisim16S_1.1.654853	.	GENE_ID=Sequisim16S;Pool=2
Flu_H3N2_N	80	282	Flu_H3N2_N_1.157867	.	GENE_ID=Flu_H3N2_N;Pool=2
NC_045512_E	80	199	NC_045512_E_1.5885	.	GENE_ID=NC_045512_E;Pool=2
Fastrovir_1	87	309	Fastrovir_1_1.236546	.	GENE_ID=Fastrovir_1;Pool=2
B_hermsii	88	309	B_hermsii_1.1.368558	.	GENE_ID=B_hermsii;Pool=1
Histo_hcp	90	318	Histo_hcp_1.10692	.	GENE_ID=Histo_hcp;Pool=1
NC_045512_N	90	215	NC_045512_N_1.1.51363	.	GENE_ID=NC_045512_N;Pool=2
Circo	91	277	AMPL1571054_1_2	.	GENE_ID=Circo;Pool=1
Circo	91	277	AMPL1571054_1_3	.	GENE_ID=Circo;Pool=1
Circo	91	277	AMPL1571054_1	.	GENE_ID=Circo;Pool=1
Bartonella_henselae	92	302	AMPL1571064	.	GENE_ID=Bartonella_henselae;Pool=2
Ypestispla	92	311	Ypestispla_1.252182	.	GENE_ID=Ypestispla;Pool=2
BhenslaehtA	93	289	BhenslaehtA_1.302991	.	GENE_ID=BhenslaehtA;Pool=2
Hsilvestris	93	315	Hsilvestris_1.79080	.	GENE_ID=Hsilvestris;Pool=2
Babesia_vul	94	302	Babesia_vul_1.70003	.	GENE_ID=Babesia_vul;Pool=2
CDV_T_Asia1	95	318	CDV_T_Asia1_1.1.365041	.	GENE_ID=CDV_T_Asia1;Pool=1
CDVTEu_SAm1	95	316	CDVTEu_SAm1_1.1.199746	.	GENE_ID=CDVTEu_SAm1;Pool=2
C_albicans	96	315	C_albicans_1.1.53922	.	GENE_ID=C_albicans;Pool=2
CPV_Type1	97	321	CPV_Type1_1.832010	.	GENE_ID=CPV_Type1;Pool=2
Rabies_fox	98	329	Rabies_fox_1.189923	.	GENE_ID=Rabies_fox;Pool=1
Toxoc_canis	98	321	Toxoc_canis_1.20916	.	GENE_ID=Toxoc_canis;Pool=1
Chagas_DGF	99	332	Chagas_DGF_1.25068	.	GENE_ID=Chagas_DGF;Pool=2
CDV_TypeAm3	100	322	CDV_TypeAm3_1.1.1345862	.	GENE_ID=CDV_TypeAm3;Pool=2
Tetanus	100	288	AMPL1571133	.	GENE_ID=Tetanus;Pool=2
Anaplasma_platys	101	284	AMPL1571059	.	GENE_ID=Anaplasma_platys;Pool=2
Fastrovir_3	101	310	Fastrovir_3_1.326000	.	GENE_ID=Fastrovir_3;Pool=1
CDVtCanada2	102	309	CDVtCanada2_1.1.26506	.	GENE_ID=CDVtCanada2;Pool=2
Dimmitucox1	103	295	Dimmitucox1_1.104088	.	GENE_ID=Dimmitucox1;Pool=2
FIV	103	323	FIV_1.34866_2	.	GENE_ID=FIV;Pool=1
FIV	103	323	FIV_1.34866_3	.	GENE_ID=FIV;Pool=1
FIV	103	323	FIV_1.34866	.	GENE_ID=FIV;Pool=1
Anaplasma_phago	104	287	AMPL1571057	.	GENE_ID=Anaplasma_phago;Pool=2
C_glabrata	104	331	C_glabrata_1.1578691	.	GENE_ID=C_glabrata;Pool=2
K_pneu_magA	104	324	K_pneu_magA_1.72381	.	GENE_ID=K_pneu_magA;Pool=2
AplsPhgGroEL	106	332	AplsPhgGroEL_1.1.107513	.	GENE_ID=AplsPhgGroEL;Pool=2
CDVTArclike	106	275	CDVTArclike_1.1.320077	.	GENE_ID=CDVTArclike;Pool=1
Net_E	107	327	Net_E_1.24111	.	GENE_ID=Net_E;Pool=2
E_coli_F5	108	329	AMPL1570974	.	GENE_ID=E_coli_F5;Pool=1
BcanisCanis	112	289	BcanisCanis_1.133007	.	GENE_ID=BcanisCanis;Pool=1
Bturicacate	112	296	Bturicacate_1.16094	.	GENE_ID=Bturicacate;Pool=2
Ctropicalis	112	331	Ctropicalis_1.254964	.	GENE_ID=Ctropicalis;Pool=1
Campy_F7	113	305	Campy_F7_1.1.82755	.	GENE_ID=Campy_F7;Pool=2
Pneumovirus	113	335	AMPL1571014_1_2	.	GENE_ID=Pneumovirus;Pool=2
Pneumovirus	113	335	AMPL1571014_1	.	GENE_ID=Pneumovirus;Pool=2
Asper	114	424	Asper_1	.	GENE_ID=Asper;Pool=1
Myco_felis	115	267	Myco_felis_1.304161	.	GENE_ID=Myco_felis;Pool=1
C_diff_CdtA	116	328	C_diff_CdtA_1.1.15388	.	GENE_ID=C_diff_CdtA;Pool=1
Blasto_BAD1	118	316	AMPL1571121_1_2	.	GENE_ID=Blasto_BAD1;Pool=1
Blasto_BAD1	118	316	AMPL1571121_1	.	GENE_ID=Blasto_BAD1;Pool=1
Baylisascar	122	342	Baylisascar_1.728188	.	GENE_ID=Baylisascar;Pool=2
Pblaschkeae	122	342	Pblaschkeae_1.417882	.	GENE_ID=Pblaschkeae;Pool=1
CDVTAM1racc	123	316	CDVTAM1racc_1.1.949875	.	GENE_ID=CDVTAM1racc;Pool=1
Lepto_Lip	123	344	AMPL1570984_1_2	.	GENE_ID=Lepto_Lip;Pool=2
Lepto_Lip	123	344	AMPL1570984_1	.	GENE_ID=Lepto_Lip;Pool=2
Rickettsia_spp	124	342	AMPL1571102	.	GENE_ID=Rickettsia_spp;Pool=1
BvinsoniIII	125	355	BvinsoniIII_1.309566	.	GENE_ID=BvinsoniIII;Pool=1
C_cruzipain	125	347	C_cruzipain_1.54412	.	GENE_ID=C_cruzipain;Pool=2
Sporothrix	126	356	AMPL1571091_1_2	.	GENE_ID=Sporothrix;Pool=1
Sporothrix	126	356	AMPL1571091_1	.	GENE_ID=Sporothrix;Pool=1
E_coli_cnf	131	351	E_coli_cnf_1.1.79515_2	.	GENE_ID=E_coli_cnf;Pool=2
E_coli_cnf	131	351	E_coli_cnf_1.1.79515	.	GENE_ID=E_coli_cnf;Pool=2
EcolipapA_2	131	341	EcolipapA_2_1.540271	.	GENE_ID=EcolipapA_2;Pool=1
M_avium_int	131	214	M_avium_int_1.160712	.	GENE_ID=M_avium_int;Pool=1
BQuintPap31	132	354	BQuintPap31_1.93351	.	GENE_ID=BQuintPap31;Pool=2
Toxo	133	348	AMPL1571114_1_2	.	GENE_ID=Toxo;Pool=2
Toxo	133	348	AMPL1571114_1	.	GENE_ID=Toxo;Pool=2
Trichinella	134	360	Trichinella_1.1.946143	.	GENE_ID=Trichinella;Pool=2
Chlam_felis_ompA	135	363	AMPL1571107	.	GENE_ID=Chlam_felis_ompA;Pool=1
Lawsonia_ABC	135	342	AMPL1571132	.	GENE_ID=Lawsonia_ABC;Pool=2
FCoV_7b	136	347	AMPL1571087_1_2	.	GENE_ID=FCoV_7b;Pool=2
FCoV_7b	136	347	AMPL1571087_1_3	.	GENE_ID=FCoV_7b;Pool=2
FCoV_7b	136	347	AMPL1571087_1_4	.	GENE_ID=FCoV_7b;Pool=2
FCoV_7b	136	347	AMPL1571087_1	.	GENE_ID=FCoV_7b;Pool=2
Citr_koseri	138	357	Citr_koseri_1.554486	.	GENE_ID=Citr_koseri;Pool=2
Borna	139	371	Borna_1.235011	.	GENE_ID=Borna;Pool=1
Neo_hughesi	139	365	Neo_hughesi_1.539539	.	GENE_ID=Neo_hughesi;Pool=2
My_bovis_TB	141	373	My_bovis_TB_1.110925	.	GENE_ID=My_bovis_TB;Pool=2
CDV_T_Asia6	142	320	CDV_T_Asia6_1.1.102697	.	GENE_ID=CDV_T_Asia6;Pool=1
Rabies_fox	142	359	Rabies_fox_1.61797	.	GENE_ID=Rabies_fox;Pool=2
Bclarridge1	143	367	Bclarridge1_1.156143	.	GENE_ID=Bclarridge1;Pool=2
Campy_jejuni	143	366	AMPL1570998	.	GENE_ID=Campy_jejuni;Pool=1
S_aureus_nuc	144	358	AMPL1570977	.	GENE_ID=S_aureus_nuc;Pool=2
Bcanisvogel	145	377	Bcanisvogel_1.141580	.	GENE_ID=Bcanisvogel;Pool=2
e_coli_sfaS	145	365	e_coli_sfaS_1.266216	.	GENE_ID=e_coli_sfaS;Pool=2
Corona_enteric	146	365	AMPL1571119_1_2	.	GENE_ID=Corona_enteric;Pool=1
Corona_enteric	146	365	AMPL1571119_1	.	GENE_ID=Corona_enteric;Pool=1
Am2KJ123771	147	323	Am2KJ123771_1.1.99477	.	GENE_ID=Am2KJ123771;Pool=2
Strep_sodA	147	365	AMPL1571009_1_2	.	GENE_ID=Strep_sodA;Pool=1
Strep_sodA	147	365	AMPL1571009_1_3	.	GENE_ID=Strep_sodA;Pool=1
Strep_sodA	147	365	AMPL1571009_1_4	.	GENE_ID=Strep_sodA;Pool=1
Strep_sodA	147	365	AMPL1571009_1	.	GENE_ID=Strep_sodA;Pool=1
Myco_gen	148	476	Myco_1	.	GENE_ID=Myco_gen;Pool=1
Ci_fruendii	149	371	Ci_fruendii_1.348625	.	GENE_ID=Ci_fruendii;Pool=1
SARS_RdRp	149	271	SARS_RdRp_1.49234	.	GENE_ID=SARS_RdRp;Pool=1
CDVTAfrica2	150	303	CDVTAfrica2_1.1.1173365	.	GENE_ID=CDVTAfrica2;Pool=2
CDVtCanada1	150	353	CDVtCanada1_1.1.1594492	.	GENE_ID=CDVtCanada1;Pool=2
BcanisRossi	151	378	BcanisRossi_1.31194	.	GENE_ID=BcanisRossi;Pool=1
CDVTAfrica1	151	295	CDVTAfrica1_1.1.661320	.	GENE_ID=CDVTAfrica1;Pool=2
Ent_cloacae	151	381	Ent_cloacae_1.418492	.	GENE_ID=Ent_cloacae;Pool=2
CHV_gD	152	367	AMPL1571105	.	GENE_ID=CHV_gD;Pool=1
C_diff_tcdC	153	375	C_diff_tcdC_1.646243	.	GENE_ID=C_diff_tcdC;Pool=1
CDV_T_Asia4	154	369	CDV_T_Asia4_1.1.1098630	.	GENE_ID=CDV_T_Asia4;Pool=2
CDV_T_SAm_2	154	377	CDV_T_SAm_2_1.1.1075498	.	GENE_ID=CDV_T_SAm_2;Pool=2
E_coli_F41	154	326	AMPL1570975	.	GENE_ID=E_coli_F41;Pool=1
Paste_canis	154	377	Paste_canis_1.249639	.	GENE_ID=Paste_canis;Pool=2
Myco_canis	155	266	Myco_canis_1.367075	.	GENE_ID=Myco_canis;Pool=2
Strep_grD	155	377	Strep_grD_1.359391	.	GENE_ID=Strep_grD;Pool=1
E_coli_hly	156	368	AMPL1571099	.	GENE_ID=E_coli_hly;Pool=1
E_coli_LT	156	348	AMPL1571094	.	GENE_ID=E_coli_LT;Pool=2
Net_F	156	375	Net_F_1.37699	.	GENE_ID=Net_F;Pool=1
Myco_cynos	157	323	Myco_cynos_1.285778	.	GENE_ID=Myco_cynos;Pool=2
B_parkeri	160	380	B_parkeri_1.163986	.	GENE_ID=B_parkeri;Pool=2
E_faeca_ddl	160	379	E_faeca_ddl_1.1340222	.	GENE_ID=E_faeca_ddl;Pool=2
R_asembonen	160	232	R_asembonen_1.373147	.	GENE_ID=R_asembonen;Pool=1
S_equi_zoo	160	311	S_equi_zoo_1.2031	.	GENE_ID=S_equi_zoo;Pool=2
Bclarridge2	161	295	Bclarridge2_1.206175	.	GENE_ID=Bclarridge2;Pool=1
BvinsoniIII	161	376	BvinsoniIII_1.404891	.	GENE_ID=BvinsoniIII;Pool=2
Klebsiella	161	387	Klebsiella_1.623619	.	GENE_ID=Klebsiella;Pool=1
R_felis	161	341	R_felis_1.406647	.	GENE_ID=R_felis;Pool=2
CDV_TypeAm5	162	367	CDV_TypeAm5_1.1.11606	.	GENE_ID=CDV_TypeAm5;Pool=2
Staph_pseud	162	384	AMPL1570979	.	GENE_ID=Staph_pseud;Pool=1
M_avium_int	163	365	M_avium_int_1.128107	.	GENE_ID=M_avium_int;Pool=2
C_diff_tpi	166	360	C_diff_tpi_1.8522	.	GENE_ID=C_diff_tpi;Pool=1
Rabiraccoon	166	388	Rabiraccoon_1.297411	.	GENE_ID=Rabiraccoon;Pool=2
FIV_type	167	391	FIV_type_1.36658_2	.	GENE_ID=FIV_type;Pool=2
FIV_type	167	391	FIV_type_1.36658_3	.	GENE_ID=FIV_type;Pool=2
FIV_type	167	391	FIV_type_1.36658_4	.	GENE_ID=FIV_type;Pool=2
FIV_type	167	391	FIV_type_1.36658	.	GENE_ID=FIV_type;Pool=2
Brucella	168	402	Brucella_1.36658	.	GENE_ID=Brucella;Pool=1
Flu_H1	168	394	AMPL1571050	.	GENE_ID=Flu_H1;Pool=1
CDVTypeSAm3	171	331	CDVTypeSAm3_1.1.1070588	.	GENE_ID=CDVTypeSAm3;Pool=2
C_auris	172	398	C_auris_1.2056561	.	GENE_ID=C_auris;Pool=2
FeLV	172	402	FeLV_1.33248_2	.	GENE_ID=FeLV;Pool=2
FeLV	172	402	FeLV_1.33248_3	.	GENE_ID=FeLV;Pool=2
FeLV	172	402	FeLV_1.33248	.	GENE_ID=FeLV;Pool=2
Helicobacter	173	399	AMPL1571089	.	GENE_ID=Helicobacter;Pool=1
Toxoc_canis	173	357	Toxoc_canis_1.201949	.	GENE_ID=Toxoc_canis;Pool=2
Kpneumoniae	174	338	Kpneumoniae_1.108370	.	GENE_ID=Kpneumoniae;Pool=2
K_pneu_rmpA	174	402	K_pneu_rmpA_1.235048	.	GENE_ID=K_pneu_rmpA;Pool=2
Cdif_tcdB1	175	396	AMPL1571017	.	GENE_ID=Cdif_tcdB1;Pool=2
CDVTArclike	179	362	CDVTArclike_1.1.1090301	.	GENE_ID=CDVTArclike;Pool=2
Cparapsilos	179	399	Cparapsilos_1.18800	.	GENE_ID=Cparapsilos;Pool=1
FCoV_3UTR	179	308	FCoV_3UTR_1.204282	.	GENE_ID=FCoV_3UTR;Pool=1
Neo_hughesi	179	400	Neo_hughesi_1.349213	.	GENE_ID=Neo_hughesi;Pool=1
EEE_E2	180	410	EEE_E2_1.1.1696868	.	GENE_ID=EEE_E2;Pool=1
Chagas_DGF	181	342	Chagas_DGF_1.31761	.	GENE_ID=Chagas_DGF;Pool=1
Flu_M	182	405	AMPL1571026_1_2	.	GENE_ID=Flu_M;Pool=1
Flu_M	182	405	AMPL1571026_1	.	GENE_ID=Flu_M;Pool=1
Pythium	183	393	AMPL1571006_1_2	.	GENE_ID=Pythium;Pool=2
Pythium	183	393	AMPL1571006_1	.	GENE_ID=Pythium;Pool=2
FH1N12009_H	184	296	FH1N12009_H_1.67192	.	GENE_ID=FH1N12009_H;Pool=1
Strep_canis_sodA	187	401	AMPL1571011	.	GENE_ID=Strep_canis_sodA;Pool=2
Entero_rpoB	188	418	Entero_rpoB_1.772162	.	GENE_ID=Entero_rpoB;Pool=2
Hamericanum	191	381	Hamericanum_1.48222	.	GENE_ID=Hamericanum;Pool=1
YpsetbopgG	191	423	YpsetbopgG_1.1.1413999	.	GENE_ID=YpsetbopgG;Pool=1
K_pneu_magA	192	415	K_pneu_magA_1.323158	.	GENE_ID=K_pneu_magA;Pool=1
RMSF	192	394	AMPL1571033	.	GENE_ID=RMSF;Pool=1
EcolipapA_4	193	403	EcolipapA_4_1.286674	.	GENE_ID=EcolipapA_4;Pool=2
Ang_vasorum	194	418	Ang_vasorum_1.282107	.	GENE_ID=Ang_vasorum;Pool=2
Mycobacteria	194	397	AMPL1571043_1_2	.	GENE_ID=Mycobacteria;Pool=2
Mycobacteria	194	397	AMPL1571043_1	.	GENE_ID=Mycobacteria;Pool=2
Rustrela_4	194	286	Rustrela_4_1.14691	.	GENE_ID=Rustrela_4;Pool=2
e_coli_sfaS	196	375	e_coli_sfaS_1.558267	.	GENE_ID=e_coli_sfaS;Pool=1
Lyme_fla	197	425	Lyme_fla_1.59725	.	GENE_ID=Lyme_fla;Pool=2
Babesia	198	418	AMPL1571126	.	GENE_ID=Babesia;Pool=1
EcolipapA_3	198	426	EcolipapA_3_1.107532	.	GENE_ID=EcolipapA_3;Pool=2
mecA	199	371	mecA_1.1.223204	.	GENE_ID=mecA;Pool=1
CPV_Type1	201	389	CPV_Type1_1.356720	.	GENE_ID=CPV_Type1;Pool=1
Crypto	201	412	AMPL1570957	.	GENE_ID=Crypto;Pool=2
NC_045512_N	201	331	NC_045512_N_1.1.43593	.	GENE_ID=NC_045512_N;Pool=1
Sa_arizonae	201	407	Sa_arizonae_1.1033448	.	GENE_ID=Sa_arizonae;Pool=2
BhenslaehtA	202	306	BhenslaehtA_1.52282	.	GENE_ID=BhenslaehtA;Pool=1
Dimmitusres	202	406	Dimmitusres_1.69980	.	GENE_ID=Dimmitusres;Pool=1
EEwingiiSodB	202	282	EEwingiiSodB_1.7459	.	GENE_ID=EEwingiiSodB;Pool=1
Fastrovir_3	203	322	Fastrovir_3_1.177199	.	GENE_ID=Fastrovir_3;Pool=2
Pmult_0762	203	425	Pmult_0762_1.343849	.	GENE_ID=Pmult_0762;Pool=2
CDV_T_Asia1	205	409	CDV_T_Asia1_1.1.643502	.	GENE_ID=CDV_T_Asia1;Pool=2
Listeria	205	409	AMPL1571117	.	GENE_ID=Listeria;Pool=2
Histo_hcp	206	331	Histo_hcp_1.6275	.	GENE_ID=Histo_hcp;Pool=2
Adeno_1	207	416	AMPL1571024	.	GENE_ID=Adeno_1;Pool=1
Fastrovir_1	208	322	Fastrovir_1_1.243062	.	GENE_ID=Fastrovir_1;Pool=1
FHV_gB	209	423	AMPL1571103	.	GENE_ID=FHV_gB;Pool=1
E_faeca_ddl	211	449	E_faeca_ddl_1.1374290	.	GENE_ID=E_faeca_ddl;Pool=1
Coccidioides	214	354	Coccidioides_1.26648	.	GENE_ID=Coccidioides;Pool=1
e_coli_iutA	214	442	e_coli_iutA_1.375423	.	GENE_ID=e_coli_iutA;Pool=2
Erysipeloth	214	416	Erysipeloth_1.419762	.	GENE_ID=Erysipeloth;Pool=2
Babesia_mic	215	296	Babesia_mic_1.141713	.	GENE_ID=Babesia_mic;Pool=1
Flu_N5N1_H	215	300	Flu_N5N1_H_1.198915	.	GENE_ID=Flu_N5N1_H;Pool=2
R_felis	215	352	R_felis_1.398436	.	GENE_ID=R_felis;Pool=1
SARS_RdRp	215	335	SARS_RdRp_1.32763	.	GENE_ID=SARS_RdRp;Pool=2
Yentcoliti	215	313	Yentcoliti_1.148180	.	GENE_ID=Yentcoliti;Pool=1
Borna	218	410	Borna_1.142794	.	GENE_ID=Borna;Pool=2
R_asembonen	218	336	R_asembonen_1.68454	.	GENE_ID=R_asembonen;Pool=2
Flu_H3N8_H	219	304	Flu_H3N8_H_1.207118	.	GENE_ID=Flu_H3N8_H;Pool=1
B_garinii	220	443	B_garinii_1.791029	.	GENE_ID=B_garinii;Pool=1
Flu_H3N2_H	221	306	Flu_H3N2_H_1.188980	.	GENE_ID=Flu_H3N2_H;Pool=2
EChaffVirb	223	323	EChaffVirb_1.15198	.	GENE_ID=EChaffVirb;Pool=1
Cfelis_pmp9	224	446	Cfelis_pmp9_1.448439	.	GENE_ID=Cfelis_pmp9;Pool=1
Y_pestis_pla	224	321	Y_pestis_pla_1.23914	.	GENE_ID=Y_pestis_pla;Pool=1
Ypestispla	224	321	Ypestispla_1.298463	.	GENE_ID=Ypestispla;Pool=1
CDV_t_Asia5	225	422	CDV_t_Asia5_1.80804	.	GENE_ID=CDV_t_Asia5;Pool=1
FTlrnsIglC	225	447	FTlrnsIglC_1.9686	.	GENE_ID=FTlrnsIglC;Pool=1
FIV	227	333	FIV_1.38377	.	GENE_ID=FIV;Pool=2
BQuintPap31	228	447	BQuintPap31_1.82250	.	GENE_ID=BQuintPap31;Pool=1
E_coli_ipaH	229	451	E_coli_ipaH_1.787549	.	GENE_ID=E_coli_ipaH;Pool=2
AplsPhgGroEL	230	454	AplsPhgGroEL_1.1.176510	.	GENE_ID=AplsPhgGroEL;Pool=1
e_coli_focG	230	452	e_coli_focG_1.148623	.	GENE_ID=e_coli_focG;Pool=1
CDVTAfrica1	231	427	CDVTAfrica1_1.1.548131	.	GENE_ID=CDVTAfrica1;Pool=1
M_leprae	231	468	M_leprae_1.17914	.	GENE_ID=M_leprae;Pool=2
Ch_psittasi	232	451	Ch_psittasi_1.396487	.	GENE_ID=Ch_psittasi;Pool=2
Toxocaracat	233	360	Toxocaracat_1.126337	.	GENE_ID=Toxocaracat;Pool=1
K_pneu_rmpA	234	442	K_pneu_rmpA_1.228712	.	GENE_ID=K_pneu_rmpA;Pool=1
Pmult_1231	234	453	Pmult_1231_1.1.1738271	.	GENE_ID=Pmult_1231;Pool=2
WNV	237	469	WNV_1.8789	.	GENE_ID=WNV;Pool=2
BVinson	238	461	BVinson_1.8339	.	GENE_ID=BVinson;Pool=2
CDV_N	238	457	AMPL1571037_1_2	.	GENE_ID=CDV_N;Pool=2
CDV_N	238	457	AMPL1571037_1	.	GENE_ID=CDV_N;Pool=2
Babesia_vul	239	438	Babesia_vul_1.237889	.	GENE_ID=Babesia_vul;Pool=1
CDV_Type_RI	239	386	CDV_Type_RI_1.1.971267	.	GENE_ID=CDV_Type_RI;Pool=1
Ci_fruendii	239	477	Ci_fruendii_1.41004	.	GENE_ID=Ci_fruendii;Pool=2
FeLV	239	459	FeLV_1.5288	.	GENE_ID=FeLV;Pool=1
Rustrela_1	239	384	Rustrela_1_1.50815	.	GENE_ID=Rustrela_1;Pool=1
Bvinson_TII	241	470	Bvinson_TII_1.272475	.	GENE_ID=Bvinson_TII;Pool=2
CNStrep_tuf	242	465	CNStrep_tuf_1.1227068	.	GENE_ID=CNStrep_tuf;Pool=2
M_enteritis	242	461	M_enteritis_1.524282	.	GENE_ID=M_enteritis;Pool=2
CDV_T_Asia2	243	467	CDV_T_Asia2_1.1.1432933	.	GENE_ID=CDV_T_Asia2;Pool=2
Fpanleukope	243	461	Fpanleukope_1.555270	.	GENE_ID=Fpanleukope;Pool=1
Yersinia	243	471	Yersinia_1.72465	.	GENE_ID=Yersinia;Pool=1
Bturicacate	244	342	Bturicacate_1.183540	.	GENE_ID=Bturicacate;Pool=1
Axylosoxida	245	427	Axylosoxida_1.23921	.	GENE_ID=Axylosoxida;Pool=1
CDV_TypeSA4	245	375	CDV_TypeSA4_1.76606	.	GENE_ID=CDV_TypeSA4;Pool=1
Efaeciumddl	245	473	Efaeciumddl_1.525350	.	GENE_ID=Efaeciumddl;Pool=1
e_coli_hlyD	247	467	e_coli_hlyD_1.1.1951839	.	GENE_ID=e_coli_hlyD;Pool=2
Hepat_canis	247	464	Hepat_canis_1.283293	.	GENE_ID=Hepat_canis;Pool=1
M_avium	247	392	M_avium_1.31252	.	GENE_ID=M_avium;Pool=1
Rustrela_3	247	362	Rustrela_3_1.58719	.	GENE_ID=Rustrela_3;Pool=2
Nocardia	248	350	AMPL1571128	.	GENE_ID=Nocardia;Pool=2
Rustrela_2	248	338	Rustrela_2_1.54564	.	GENE_ID=Rustrela_2;Pool=2
M_avium_int	249	479	M_avium_int_1.43619	.	GENE_ID=M_avium_int;Pool=1
C_auris	251	435	C_auris_1.739552	.	GENE_ID=C_auris;Pool=1
C_cruzipain	251	468	C_cruzipain_1.53511	.	GENE_ID=C_cruzipain;Pool=1
Citr_koseri	251	476	Citr_koseri_1.797243	.	GENE_ID=Citr_koseri;Pool=1
Ctropicalis	251	470	Ctropicalis_1.1589811	.	GENE_ID=Ctropicalis;Pool=2
Rabiraccoon	251	398	Rabiraccoon_1.80893	.	GENE_ID=Rabiraccoon;Pool=1
E_coli_cnf	252	469	E_coli_cnf_1.1.46913	.	GENE_ID=E_coli_cnf;Pool=1
C_glabrata	253	457	C_glabrata_1.555641	.	GENE_ID=C_glabrata;Pool=1
Baylisascar	255	479	Baylisascar_1.685078	.	GENE_ID=Baylisascar;Pool=1
C_diff_tcdB	257	391	C_diff_tcdB_1.1.3808	.	GENE_ID=C_diff_tcdB;Pool=2
Ent_cloacae	257	481	Ent_cloacae_1.360035	.	GENE_ID=Ent_cloacae;Pool=1
Proto_bovis	257	455	Proto_bovis_1.576230	.	GENE_ID=Proto_bovis;Pool=1
Pblaschkeae	258	470	Pblaschkeae_1.389904	.	GENE_ID=Pblaschkeae;Pool=2
Rhodoc_VapA	259	429	Rhodoc_VapA_1.389237	.	GENE_ID=Rhodoc_VapA;Pool=2
EcolipapA_1	261	487	EcolipapA_1_1.498570	.	GENE_ID=EcolipapA_1;Pool=1
Myco_canis	261	483	Myco_canis_1.67968	.	GENE_ID=Myco_canis;Pool=1
Bartonella_vinsonii	263	339	AMPL1571068_1_2	.	GENE_ID=Bartonella_vinsonii;Pool=1
Bartonella_vinsonii	263	339	AMPL1571068_1	.	GENE_ID=Bartonella_vinsonii;Pool=1
Klebsiella	265	469	Klebsiella_1.166620	.	GENE_ID=Klebsiella;Pool=2
Net_E	266	484	Net_E_1.57351	.	GENE_ID=Net_E;Pool=1
Bclarridge2	269	489	Bclarridge2_1.151097	.	GENE_ID=Bclarridge2;Pool=2
BHensPap31	269	455	BHensPap31_1.53866	.	GENE_ID=BHensPap31;Pool=1
Cparapsilos	269	429	Cparapsilos_1.99651	.	GENE_ID=Cparapsilos;Pool=2
EEE_E2	271	503	EEE_E2_1.1.767530	.	GENE_ID=EEE_E2;Pool=2
Paste_canis	271	387	Paste_canis_1.632322	.	GENE_ID=Paste_canis;Pool=1
Rustrela_4	271	387	Rustrela_4_1.56882	.	GENE_ID=Rustrela_4;Pool=1
Myco_cynos	272	484	Myco_cynos_1.517952	.	GENE_ID=Myco_cynos;Pool=1
Brochalimae	273	485	Brochalimae_1.541311	.	GENE_ID=Brochalimae;Pool=2
Pneumovirus	274	550	Pneumo_1	.	GENE_ID=Pneumovirus;Pool=1
C_diff_tcdC	275	485	C_diff_tcdC_1.122765	.	GENE_ID=C_diff_tcdC;Pool=2
Cfelis_pmp9	275	493	Cfelis_pmp9_1.201653	.	GENE_ID=Cfelis_pmp9;Pool=2
Strep_grD	275	498	Strep_grD_1.270030	.	GENE_ID=Strep_grD;Pool=2
e_coli_iutA	277	458	e_coli_iutA_1.405019	.	GENE_ID=e_coli_iutA;Pool=1
EfaecalgelE	277	425	EfaecalgelE_1.630902	.	GENE_ID=EfaecalgelE;Pool=1
ferrecorona	277	505	ferrecorona_1.147914	.	GENE_ID=ferrecorona;Pool=1
Tetanus	277	355	AMPL1571134_1_2	.	GENE_ID=Tetanus;Pool=1
Tetanus	277	355	AMPL1571134_1_3	.	GENE_ID=Tetanus;Pool=1
Tetanus	277	355	AMPL1571134_1	.	GENE_ID=Tetanus;Pool=1
e_coli_afaD	278	423	e_coli_afaD_1.122226	.	GENE_ID=e_coli_afaD;Pool=1
Strep_canis	278	500	AMPL1571077	.	GENE_ID=Strep_canis;Pool=1
B_hermsii	279	471	B_hermsii_1.1.202019	.	GENE_ID=B_hermsii;Pool=2
CDV_T_Asia4	279	431	CDV_T_Asia4_1.1.1002852	.	GENE_ID=CDV_T_Asia4;Pool=1
CDV_Type_RI	279	511	CDV_Type_RI_1.1.588211	.	GENE_ID=CDV_Type_RI;Pool=2
Dimmitucox1	279	499	Dimmitucox1_1.19180	.	GENE_ID=Dimmitucox1;Pool=1
EMuris	279	365	EMuris_1.7331	.	GENE_ID=EMuris;Pool=1
M_haemofelis	279	473	AMPL1571074	.	GENE_ID=M_haemofelis;Pool=2
Rota_A	279	428	Rota_A_1_2	.	GENE_ID=Rota_A;Pool=2
Rota_A	279	428	Rota_A_1	.	GENE_ID=Rota_A;Pool=2
Efaeciumddl	280	497	Efaeciumddl_1.426652	.	GENE_ID=Efaeciumddl;Pool=2
Am2KJ123771	281	507	Am2KJ123771_1.1.658711	.	GENE_ID=Am2KJ123771;Pool=1
Axylosoxida	281	519	Axylosoxida_1.23668	.	GENE_ID=Axylosoxida;Pool=2
My_bovis_TB	281	519	My_bovis_TB_1.165804	.	GENE_ID=My_bovis_TB;Pool=1
WNV	281	498	WNV_1.43159	.	GENE_ID=WNV;Pool=1
Myco_felis	283	445	Myco_felis_1.77324	.	GENE_ID=Myco_felis;Pool=2
Pmult_0762	283	479	Pmult_0762_1.590819	.	GENE_ID=Pmult_0762;Pool=1
Sequisim16S	283	509	Sequisim16S_1.1.646775	.	GENE_ID=Sequisim16S;Pool=1
YpsetbopgG	283	523	YpsetbopgG_1.1.900626	.	GENE_ID=YpsetbopgG;Pool=2
Bcanisvogel	284	461	Bcanisvogel_1.80047	.	GENE_ID=Bcanisvogel;Pool=1
e_coli_focG	284	477	e_coli_focG_1.740574	.	GENE_ID=e_coli_focG;Pool=2
E_coli_sta	284	506	AMPL1570969	.	GENE_ID=E_coli_sta;Pool=2
BTV_2	285	471	BTV_2_1.1.1003498	.	GENE_ID=BTV_2;Pool=1
Flu_N1	286	510	AMPL1571048	.	GENE_ID=Flu_N1;Pool=1
Ang_vasorum	287	444	Ang_vasorum_1.37617	.	GENE_ID=Ang_vasorum;Pool=1
CDV_tAustra	287	481	CDV_tAustra_1.1.755113	.	GENE_ID=CDV_tAustra;Pool=1
Anaplasma_phago	288	474	AMPL1571058	.	GENE_ID=Anaplasma_phago;Pool=1
CDVtCanada2	288	509	CDVtCanada2_1.1.1951489	.	GENE_ID=CDVtCanada2;Pool=1
Flu_H3	288	500	AMPL1571029	.	GENE_ID=Flu_H3;Pool=2
Flu_N2	288	517	AMPL1571052	.	GENE_ID=Flu_N2;Pool=1
B_garinii	289	491	B_garinii_1.674840	.	GENE_ID=B_garinii;Pool=2
E_coli_ipaH	289	493	E_coli_ipaH_1.1238556	.	GENE_ID=E_coli_ipaH;Pool=1
Trichinella	289	501	Trichinella_1.1.1031311	.	GENE_ID=Trichinella;Pool=1
AplsPhgAnk	291	518	AplsPhgAnk_1.1.20700	.	GENE_ID=AplsPhgAnk;Pool=1
B_parkeri	291	503	B_parkeri_1.114082	.	GENE_ID=B_parkeri;Pool=1
FIV_type	291	443	FIV_type_1.56512_2	.	GENE_ID=FIV_type;Pool=1
FIV_type	291	443	FIV_type_1.56512_3	.	GENE_ID=FIV_type;Pool=1
FIV_type	291	443	FIV_type_1.56512_4	.	GENE_ID=FIV_type;Pool=1
FIV_type	291	443	FIV_type_1.56512	.	GENE_ID=FIV_type;Pool=1
Bartonella_henselae	293	386	AMPL1571065	.	GENE_ID=Bartonella_henselae;Pool=1
Ch_psittasi	294	489	Ch_psittasi_1.530487	.	GENE_ID=Ch_psittasi;Pool=1
CNStrep_tuf	294	524	CNStrep_tuf_1.397571	.	GENE_ID=CNStrep_tuf;Pool=1
Cytauxzoon_felis	296	518	AMPL1571072_1_2	.	GENE_ID=Cytauxzoon_felis;Pool=2
Cytauxzoon_felis	296	518	AMPL1571072_1	.	GENE_ID=Cytauxzoon_felis;Pool=2
Flu_N8	296	496	AMPL1571046_1_2	.	GENE_ID=Flu_N8;Pool=1
Flu_N8	296	496	AMPL1571046_1_3	.	GENE_ID=Flu_N8;Pool=1
Flu_N8	296	496	AMPL1571046_1	.	GENE_ID=Flu_N8;Pool=1
Campy_F7	297	499	Campy_F7_1.1.443	.	GENE_ID=Campy_F7;Pool=1
Yersinia	300	518	Yersinia_1.234114	.	GENE_ID=Yersinia;Pool=2
BcanisRossi	301	529	BcanisRossi_1.199865	.	GENE_ID=BcanisRossi;Pool=2
Bvinson_TII	301	525	Bvinson_TII_1.469075	.	GENE_ID=Bvinson_TII;Pool=1
Campy_coli_glyA	301	497	AMPL1571000	.	GENE_ID=Campy_coli_glyA;Pool=2
CDV_T_Asia6	301	531	CDV_T_Asia6_1.1.559432	.	GENE_ID=CDV_T_Asia6;Pool=2
CDV_T_SAm_2	301	537	CDV_T_SAm_2_1.1.1374162	.	GENE_ID=CDV_T_SAm_2;Pool=1
EEERNAPol	303	513	EEERNAPol_1.1.72624	.	GENE_ID=EEERNAPol;Pool=2
Neospora	303	519	AMPL1570987_1_2	.	GENE_ID=Neospora;Pool=2
Neospora	303	519	AMPL1570987_1	.	GENE_ID=Neospora;Pool=2
Rhodoc_VapA	303	536	Rhodoc_VapA_1.387112	.	GENE_ID=Rhodoc_VapA;Pool=1
C_albicans	309	531	C_albicans_1.1.605163	.	GENE_ID=C_albicans;Pool=1
CDVTArclike	309	443	CDVTArclike_1.1.260257	.	GENE_ID=CDVTArclike;Pool=1
Fpanleukope	309	525	Fpanleukope_1.120496	.	GENE_ID=Fpanleukope;Pool=2
EfaecalgelE	311	538	EfaecalgelE_1.868437	.	GENE_ID=EfaecalgelE;Pool=2
Hamericanum	312	482	Hamericanum_1.147273	.	GENE_ID=Hamericanum;Pool=2
CDV_TypeAm3	313	547	CDV_TypeAm3_1.1.1260324	.	GENE_ID=CDV_TypeAm3;Pool=1
C_diff_tcdA	314	431	C_diff_tcdA_1.1.404	.	GENE_ID=C_diff_tcdA;Pool=2
EcolipapA_3	314	524	EcolipapA_3_1.3573	.	GENE_ID=EcolipapA_3;Pool=1
E_coli_F41	315	502	AMPL1570976	.	GENE_ID=E_coli_F41;Pool=2
EcolipapA_1	315	545	EcolipapA_1_1.335574	.	GENE_ID=EcolipapA_1;Pool=2
Ehrlichia_groEL	315	523	AMPL1571030	.	GENE_ID=Ehrlichia_groEL;Pool=1
CDV_t_Asia5	316	485	CDV_t_Asia5_1.703785	.	GENE_ID=CDV_t_Asia5;Pool=2
YPestisToxn	317	539	YPestisToxn_1.1.17332	.	GENE_ID=YPestisToxn;Pool=1
ferrecorona	319	544	ferrecorona_1.116629	.	GENE_ID=ferrecorona;Pool=2
Brochalimae	323	539	Brochalimae_1.1546147	.	GENE_ID=Brochalimae;Pool=1
C_perf_epsilon	328	433	AMPL1570659	.	GENE_ID=C_perf_epsilon;Pool=1
C_diff_tcdB	329	497	C_diff_tcdB_1.1.27496	.	GENE_ID=C_diff_tcdB;Pool=1
mecA	330	498	mecA_1.1.566899	.	GENE_ID=mecA;Pool=2
Erysipeloth	331	543	Erysipeloth_1.931385	.	GENE_ID=Erysipeloth;Pool=1
C_perf_beta2	333	503	AMPL1570960_1_2	.	GENE_ID=C_perf_beta2;Pool=1
C_perf_beta2	333	503	AMPL1570960_1_3	.	GENE_ID=C_perf_beta2;Pool=1
C_perf_beta2	333	503	AMPL1570960_1_4	.	GENE_ID=C_perf_beta2;Pool=1
C_perf_beta2	333	503	AMPL1570960_1_5	.	GENE_ID=C_perf_beta2;Pool=1
C_perf_beta2	333	503	AMPL1570960_1	.	GENE_ID=C_perf_beta2;Pool=1
Pseudorabies	334	531	AMPL1571012_1_2	.	GENE_ID=Pseudorabies;Pool=2
Pseudorabies	334	531	AMPL1571012_1	.	GENE_ID=Pseudorabies;Pool=2
FCoV_7b	336	501	AMPL1571088_1_2	.	GENE_ID=FCoV_7b;Pool=1
FCoV_7b	336	501	AMPL1571088_1_3	.	GENE_ID=FCoV_7b;Pool=1
FCoV_7b	336	501	AMPL1571088_1_4	.	GENE_ID=FCoV_7b;Pool=1
FCoV_7b	336	501	AMPL1571088_1	.	GENE_ID=FCoV_7b;Pool=1
E_coli_LT	337	475	AMPL1571095	.	GENE_ID=E_coli_LT;Pool=1
Toxo	337	497	AMPL1571115	.	GENE_ID=Toxo;Pool=1
Bclarridge2	338	568	Bclarridge2_1.257353	.	GENE_ID=Bclarridge2;Pool=1
Dimmitucox1	338	509	Dimmitucox1_1.89738	.	GENE_ID=Dimmitucox1;Pool=2
Leishmania	338	561	AMPL1571129_1_2	.	GENE_ID=Leishmania;Pool=1
Leishmania	338	561	AMPL1571129_1	.	GENE_ID=Leishmania;Pool=1
CDVTAfrica1	340	536	CDVTAfrica1_1.1.1031795	.	GENE_ID=CDVTAfrica1;Pool=2
CDV_T_Asia2	341	569	CDV_T_Asia2_1.1.463095	.	GENE_ID=CDV_T_Asia2;Pool=1
CDVTAfrica2	343	533	CDVTAfrica2_1.1.793349	.	GENE_ID=CDVTAfrica2;Pool=2
Sporothrix	345	457	AMPL1571092	.	GENE_ID=Sporothrix;Pool=2
Sequisim16S	346	568	Sequisim16S_1.1.1414037	.	GENE_ID=Sequisim16S;Pool=2
S_aureus_nuc	347	565	AMPL1570978	.	GENE_ID=S_aureus_nuc;Pool=1
FTlrnsIglC	348	574	FTlrnsIglC_1.42110	.	GENE_ID=FTlrnsIglC;Pool=2
BTV_2	351	583	BTV_2_1.1.1433761	.	GENE_ID=BTV_2;Pool=2
B_hermsii	352	553	B_hermsii_1.1.571490	.	GENE_ID=B_hermsii;Pool=1
BHensPap31	355	575	BHensPap31_1.76674	.	GENE_ID=BHensPap31;Pool=2
E_coli_hly	357	581	AMPL1571100_1_2	.	GENE_ID=E_coli_hly;Pool=2
E_coli_hly	357	581	AMPL1571100_1	.	GENE_ID=E_coli_hly;Pool=2
Dimmitusres	360	581	Dimmitusres_1.219094	.	GENE_ID=Dimmitusres;Pool=2
CDV_T_Asia1	362	538	CDV_T_Asia1_1.1.279871	.	GENE_ID=CDV_T_Asia1;Pool=1
CHV_gD	362	569	AMPL1571106_1_2	.	GENE_ID=CHV_gD;Pool=2
CHV_gD	362	569	AMPL1571106_1	.	GENE_ID=CHV_gD;Pool=2
CDVTAM1racc	364	566	CDVTAM1racc_1.1.239807	.	GENE_ID=CDVTAM1racc;Pool=1
Myco_canis	365	572	Myco_canis_1.124434	.	GENE_ID=Myco_canis;Pool=2
CPV_Type1	366	589	CPV_Type1_1.450767	.	GENE_ID=CPV_Type1;Pool=2
Campy_F7	367	565	Campy_F7_1.1.18284	.	GENE_ID=Campy_F7;Pool=2
Salmo_invA2	372	590	Salmo_invA2_1.1.1809061	.	GENE_ID=Salmo_invA2;Pool=1
C_glabrata	373	599	C_glabrata_1.1927276	.	GENE_ID=C_glabrata;Pool=2
Staph_pseud	373	581	AMPL1570980	.	GENE_ID=Staph_pseud;Pool=2
Am2KJ123771	375	573	Am2KJ123771_1.1.356686	.	GENE_ID=Am2KJ123771;Pool=2
CDVTEu_SAm1	375	584	CDVTEu_SAm1_1.1.725626	.	GENE_ID=CDVTEu_SAm1;Pool=2
CDVtCanada2	376	594	CDVtCanada2_1.1.1789830	.	GENE_ID=CDVtCanada2;Pool=2
Neospora	377	668	Neospora_1_2	.	GENE_ID=Neospora;Pool=2
Neospora	377	668	Neospora_1_3	.	GENE_ID=Neospora;Pool=2
Neospora	377	668	Neospora_1	.	GENE_ID=Neospora;Pool=2
Pythium	382	600	AMPL1571007	.	GENE_ID=Pythium;Pool=1
Flu_H1	383	600	AMPL1571051	.	GENE_ID=Flu_H1;Pool=2
Cdif_tcdB1	385	604	AMPL1571018	.	GENE_ID=Cdif_tcdB1;Pool=1
Entero_rpoB	387	627	Entero_rpoB_1.245679	.	GENE_ID=Entero_rpoB;Pool=1
YPestisToxn	387	589	YPestisToxn_1.1.2786	.	GENE_ID=YPestisToxn;Pool=2
CDV_tAustra	388	548	CDV_tAustra_1.1.67306	.	GENE_ID=CDV_tAustra;Pool=2
AplsPhgGroEL	389	611	AplsPhgGroEL_1.1.18234	.	GENE_ID=AplsPhgGroEL;Pool=2
M_avium_int	391	589	M_avium_int_1.149398	.	GENE_ID=M_avium_int;Pool=2
Bordetella	392	528	AMPL1571124	.	GENE_ID=Bordetella;Pool=1
Ctropicalis	392	611	Ctropicalis_1.1245907	.	GENE_ID=Ctropicalis;Pool=1
C_diff_CdtB	393	610	C_diff_CdtB_1.1.49073_2	.	GENE_ID=C_diff_CdtB;Pool=1
C_diff_CdtB	393	610	C_diff_CdtB_1.1.49073	.	GENE_ID=C_diff_CdtB;Pool=1
Flu_M	394	613	AMPL1571027	.	GENE_ID=Flu_M;Pool=2
Brucella	396	631	Brucella_1.11581	.	GENE_ID=Brucella;Pool=2
CDVtCanada1	397	537	CDVtCanada1_1.1.1031333	.	GENE_ID=CDVtCanada1;Pool=2
BQuintPap31	399	627	BQuintPap31_1.60488	.	GENE_ID=BQuintPap31;Pool=2
FTlrnsIns	399	573	FTlrnsIns_1.24684	.	GENE_ID=FTlrnsIns;Pool=1
Corona_Gr2	401	613	AMPL1570997	.	GENE_ID=Corona_Gr2;Pool=2
Crypto	401	557	AMPL1570958	.	GENE_ID=Crypto;Pool=1
Myco_cynos	403	529	Myco_cynos_1.17136	.	GENE_ID=Myco_cynos;Pool=2
C_diff_tcdA	405	469	C_diff_tcdA_1.1.12947	.	GENE_ID=C_diff_tcdA;Pool=1
CDVTArclike	407	628	CDVTArclike_1.1.893974	.	GENE_ID=CDVTArclike;Pool=2
CPI	407	631	AMPL1571016	.	GENE_ID=CPI;Pool=1
My_bovis_TB	409	540	My_bovis_TB_1.224579	.	GENE_ID=My_bovis_TB;Pool=2
Trichinella	409	633	Trichinella_1.1.150397	.	GENE_ID=Trichinella;Pool=2
mecA	410	612	mecA_1.1.478370	.	GENE_ID=mecA;Pool=1
M_enteritis	410	598	M_enteritis_1.671628	.	GENE_ID=M_enteritis;Pool=1
CDV_TypeAm3	412	626	CDV_TypeAm3_1.1.69478	.	GENE_ID=CDV_TypeAm3;Pool=2
FHV_gB	412	600	AMPL1571104	.	GENE_ID=FHV_gB;Pool=2
Strep_grD	412	610	Strep_grD_1.55625	.	GENE_ID=Strep_grD;Pool=1
CDV_T_Asia4	413	503	CDV_T_Asia4_1.1.240849	.	GENE_ID=CDV_T_Asia4;Pool=2
CDV_T_Asia6	415	629	CDV_T_Asia6_1.1.1322894	.	GENE_ID=CDV_T_Asia6;Pool=1
CPV_Type1	418	599	CPV_Type1_1.732240	.	GENE_ID=CPV_Type1;Pool=1
E_coli_stx1	426	646	AMPL1570970_1_2	.	GENE_ID=E_coli_stx1;Pool=1
E_coli_stx1	426	646	AMPL1570970_1	.	GENE_ID=E_coli_stx1;Pool=1
Citr_koseri	427	649	Citr_koseri_1.809442	.	GENE_ID=Citr_koseri;Pool=2
Ci_fruendii	428	650	Ci_fruendii_1.805971	.	GENE_ID=Ci_fruendii;Pool=1
CDV_T_SAm_2	429	630	CDV_T_SAm_2_1.1.813391	.	GENE_ID=CDV_T_SAm_2;Pool=2
E_faeca_ddl	431	655	E_faeca_ddl_1.445805	.	GENE_ID=E_faeca_ddl;Pool=2
C_diff_tcdC	432	649	C_diff_tcdC_1.531954	.	GENE_ID=C_diff_tcdC;Pool=1
Ent_cloacae	433	661	Ent_cloacae_1.450296	.	GENE_ID=Ent_cloacae;Pool=2
Pmult_1231	433	652	Pmult_1231_1.1.1803807	.	GENE_ID=Pmult_1231;Pool=1
B_parkeri	434	655	B_parkeri_1.20622	.	GENE_ID=B_parkeri;Pool=2
CHV	434	654	AMPL1571013	.	GENE_ID=CHV;Pool=2
C_auris	435	659	C_auris_1.897780	.	GENE_ID=C_auris;Pool=2
FIV_type	435	655	FIV_type_1.63980_2	.	GENE_ID=FIV_type;Pool=2
FIV_type	435	655	FIV_type_1.63980_3	.	GENE_ID=FIV_type;Pool=2
FIV_type	435	655	FIV_type_1.63980_4	.	GENE_ID=FIV_type;Pool=2
FIV_type	435	655	FIV_type_1.63980	.	GENE_ID=FIV_type;Pool=2
Dimmitusres	436	594	Dimmitusres_1.211836	.	GENE_ID=Dimmitusres;Pool=1
E_coli_cnf	439	659	E_coli_cnf_1.1.39785	.	GENE_ID=E_coli_cnf;Pool=2
CDV_TypeAm5	441	629	CDV_TypeAm5_1.1.534317	.	GENE_ID=CDV_TypeAm5;Pool=2
C_albicans	442	661	C_albicans_1.1.877002	.	GENE_ID=C_albicans;Pool=2
Baylisascar	446	666	Baylisascar_1.70813	.	GENE_ID=Baylisascar;Pool=2
CDV_N	446	650	AMPL1571038_1_2	.	GENE_ID=CDV_N;Pool=1
CDV_N	446	650	AMPL1571038_1	.	GENE_ID=CDV_N;Pool=1
CDVTEu_SAm1	446	642	CDVTEu_SAm1_1.1.526989	.	GENE_ID=CDVTEu_SAm1;Pool=1
Klebsiella	446	678	Klebsiella_1.143187	.	GENE_ID=Klebsiella;Pool=1
Serratia	446	683	Serratia_1	.	GENE_ID=Serratia;Pool=2
Sa_arizonae	449	659	Sa_arizonae_1.193596	.	GENE_ID=Sa_arizonae;Pool=2
CDV_t_Asia5	450	636	CDV_t_Asia5_1.415882	.	GENE_ID=CDV_t_Asia5;Pool=1
CDV_Type_RI	450	597	CDV_Type_RI_1.1.394433	.	GENE_ID=CDV_Type_RI;Pool=1
CDVTypeSAm3	451	668	CDVTypeSAm3_1.1.519159	.	GENE_ID=CDVTypeSAm3;Pool=2
EEE_E2	451	671	EEE_E2_1.1.754537	.	GENE_ID=EEE_E2;Pool=1
E_coli_stx2	456	674	AMPL1570972	.	GENE_ID=E_coli_stx2;Pool=1
e_coli_hlyD	459	663	e_coli_hlyD_1.1.1330267	.	GENE_ID=e_coli_hlyD;Pool=1
Rhodoc_VapA	460	595	Rhodoc_VapA_1.23263	.	GENE_ID=Rhodoc_VapA;Pool=2
CDVTAfrica1	463	698	CDVTAfrica1_1.1.660205	.	GENE_ID=CDVTAfrica1;Pool=1
YpsetbopgG	463	689	YpsetbopgG_1.1.565796	.	GENE_ID=YpsetbopgG;Pool=1
C_diff_tcdB	465	631	C_diff_tcdB_1.1.9241	.	GENE_ID=C_diff_tcdB;Pool=2
Cdif_tcdB2	465	671	AMPL1571020_1_2	.	GENE_ID=Cdif_tcdB2;Pool=1
Cdif_tcdB2	465	671	AMPL1571020_1_3	.	GENE_ID=Cdif_tcdB2;Pool=1
Cdif_tcdB2	465	671	AMPL1571020_1_4	.	GENE_ID=Cdif_tcdB2;Pool=1
Cdif_tcdB2	465	671	AMPL1571020_1	.	GENE_ID=Cdif_tcdB2;Pool=1
CDV_T_Asia4	465	703	CDV_T_Asia4_1.1.970399	.	GENE_ID=CDV_T_Asia4;Pool=1
Pmult_0762	467	690	Pmult_0762_1.354828	.	GENE_ID=Pmult_0762;Pool=2
EfaecalgelE	470	551	EfaecalgelE_1.147787	.	GENE_ID=EfaecalgelE;Pool=1
CDVTArclike	471	711	CDVTArclike_1.1.326588	.	GENE_ID=CDVTArclike;Pool=1
Net_B	475	639	Net_B_1.1.20979	.	GENE_ID=Net_B;Pool=2
C_Myco_haemominutum	484	701	AMPL1571073_1_2	.	GENE_ID=C_Myco_haemominutum;Pool=1
C_Myco_haemominutum	484	701	AMPL1571073_1	.	GENE_ID=C_Myco_haemominutum;Pool=1
BHensPap31	485	633	BHensPap31_1.77662	.	GENE_ID=BHensPap31;Pool=1
Flu_N8	485	700	AMPL1571047_1_2	.	GENE_ID=Flu_N8;Pool=2
Flu_N8	485	700	AMPL1571047_1_3	.	GENE_ID=Flu_N8;Pool=2
Flu_N8	485	700	AMPL1571047_1	.	GENE_ID=Flu_N8;Pool=2
CDVTAM1racc	486	687	CDVTAM1racc_1.1.831003	.	GENE_ID=CDVTAM1racc;Pool=2
B_garinii	487	709	B_garinii_1.1065212	.	GENE_ID=B_garinii;Pool=1
Helicobacter_felis	488	716	AMPL1571090	.	GENE_ID=Helicobacter_felis;Pool=2
C_glabrata	489	643	C_glabrata_1.1706258	.	GENE_ID=C_glabrata;Pool=1
E_coli_ipaH	492	718	E_coli_ipaH_1.1134673	.	GENE_ID=E_coli_ipaH;Pool=2
FIV_type	492	677	FIV_type_1.45264	.	GENE_ID=FIV_type;Pool=1
Klebsiella	498	716	Klebsiella_1.910149	.	GENE_ID=Klebsiella;Pool=2
Salmo_invA2	498	710	Salmo_invA2_1.1.177240	.	GENE_ID=Salmo_invA2;Pool=2
AplsPhgGroEL	499	727	AplsPhgGroEL_1.1.101068	.	GENE_ID=AplsPhgGroEL;Pool=1
Flu_N1	499	710	AMPL1571049	.	GENE_ID=Flu_N1;Pool=2
FTlrnsIglC	500	604	FTlrnsIglC_1.41572	.	GENE_ID=FTlrnsIglC;Pool=1
C_diff_CdtA	501	666	C_diff_CdtA_1.1.7207	.	GENE_ID=C_diff_CdtA;Pool=2
Ctropicalis	501	693	Ctropicalis_1.1083045	.	GENE_ID=Ctropicalis;Pool=2
Fpanleukope	503	623	Fpanleukope_1.376782	.	GENE_ID=Fpanleukope;Pool=1
CDV_T_Asia2	506	728	CDV_T_Asia2_1.1.1114581	.	GENE_ID=CDV_T_Asia2;Pool=2
Flu_N2	506	700	AMPL1571053	.	GENE_ID=Flu_N2;Pool=2
BTV_2	507	733	BTV_2_1.1.364919	.	GENE_ID=BTV_2;Pool=1
Ent_cloacae	507	701	Ent_cloacae_1.340440	.	GENE_ID=Ent_cloacae;Pool=1
Ehrlichia_groEL	512	737	AMPL1571031_1_2	.	GENE_ID=Ehrlichia_groEL;Pool=2
Ehrlichia_groEL	512	737	AMPL1571031_1	.	GENE_ID=Ehrlichia_groEL;Pool=2
Pmult_0762	512	715	Pmult_0762_1.1291738	.	GENE_ID=Pmult_0762;Pool=1
Brochalimae	513	747	Brochalimae_1.839333	.	GENE_ID=Brochalimae;Pool=2
Myco_canis	513	689	Myco_canis_1.218057	.	GENE_ID=Myco_canis;Pool=1
Ci_fruendii	514	747	Ci_fruendii_1.802997	.	GENE_ID=Ci_fruendii;Pool=2
Citr_koseri	515	748	Citr_koseri_1.955446	.	GENE_ID=Citr_koseri;Pool=1
Myco_cynos	515	667	Myco_cynos_1.316971	.	GENE_ID=Myco_cynos;Pool=1
Baylisascar	516	676	Baylisascar_1.797251	.	GENE_ID=Baylisascar;Pool=1
B_garinii	519	721	B_garinii_1.579378	.	GENE_ID=B_garinii;Pool=2
C_diff_tcdC	523	668	C_diff_tcdC_1.404453	.	GENE_ID=C_diff_tcdC;Pool=2
E_coli_ipaH	523	740	E_coli_ipaH_1.1263403	.	GENE_ID=E_coli_ipaH;Pool=1
Sa_arizonae	523	678	Sa_arizonae_1.588688	.	GENE_ID=Sa_arizonae;Pool=1
CNStrep_tuf	524	753	CNStrep_tuf_1.1544693	.	GENE_ID=CNStrep_tuf;Pool=2
Pseudorabies	524	649	AMPL1570741	.	GENE_ID=Pseudorabies;Pool=1
M_avium_int	525	757	M_avium_int_1.46723	.	GENE_ID=M_avium_int;Pool=1
B_hermsii	527	737	B_hermsii_1.1.1065450	.	GENE_ID=B_hermsii;Pool=2
Net_E	527	731	Net_E_1.47683	.	GENE_ID=Net_E;Pool=1
CDV_T_Asia1	529	713	CDV_T_Asia1_1.1.487017	.	GENE_ID=CDV_T_Asia1;Pool=2
EEE_E2	531	767	EEE_E2_1.1.378008	.	GENE_ID=EEE_E2;Pool=2
CDV_TypeAm5	533	758	CDV_TypeAm5_1.1.1058191	.	GENE_ID=CDV_TypeAm5;Pool=1
Trichinella	533	749	Trichinella_1.1.762987	.	GENE_ID=Trichinella;Pool=1
CDVtCanada1	534	757	CDVtCanada1_1.1.190380	.	GENE_ID=CDVtCanada1;Pool=1
SARS_RdRp	537	619	SARS_RdRp_1.28721	.	GENE_ID=SARS_RdRp;Pool=2
Crypto	538	742	AMPL1570959	.	GENE_ID=Crypto;Pool=2
mecA	541	763	mecA_1.1.498708	.	GENE_ID=mecA;Pool=2
Sequisim16S	541	747	Sequisim16S_1.1.605111	.	GENE_ID=Sequisim16S;Pool=1
CDV_Type_RI	545	734	CDV_Type_RI_1.1.839601	.	GENE_ID=CDV_Type_RI;Pool=2
CDVTypeSAm3	545	765	CDVTypeSAm3_1.1.615520	.	GENE_ID=CDVTypeSAm3;Pool=1
CDVtCanada2	546	784	CDVtCanada2_1.1.1871452	.	GENE_ID=CDVtCanada2;Pool=1
Campy_F7	547	635	Campy_F7_1.1.131589	.	GENE_ID=Campy_F7;Pool=1
Am2KJ123771	549	727	Am2KJ123771_1.1.1058356	.	GENE_ID=Am2KJ123771;Pool=1
B_parkeri	549	665	B_parkeri_1.613214	.	GENE_ID=B_parkeri;Pool=1
EEERNAPol	549	728	EEERNAPol_1.1.129123	.	GENE_ID=EEERNAPol;Pool=2
Leishmania	550	754	AMPL1571130_1_2	.	GENE_ID=Leishmania;Pool=2
Leishmania	550	754	AMPL1571130_1_3	.	GENE_ID=Leishmania;Pool=2
Leishmania	550	754	AMPL1571130_1_4	.	GENE_ID=Leishmania;Pool=2
Leishmania	550	754	AMPL1571130_1	.	GENE_ID=Leishmania;Pool=2
C_diff_CdtB	551	711	C_diff_CdtB_1.1.12146	.	GENE_ID=C_diff_CdtB;Pool=2
YpsetbopgG	552	780	YpsetbopgG_1.1.1105552	.	GENE_ID=YpsetbopgG;Pool=2
CNStrep_tuf	555	791	CNStrep_tuf_1.905121	.	GENE_ID=CNStrep_tuf;Pool=1
CHV_gD	558	664	AMPL1570904	.	GENE_ID=CHV_gD;Pool=1
C_perf_iap	562	836	C_perf_iap_1	.	GENE_ID=C_perf_iap;Pool=2
CDV_T_Asia6	565	761	CDV_T_Asia6_1.1.431697	.	GENE_ID=CDV_T_Asia6;Pool=2
FTlrnsIns	565	648	FTlrnsIns_1.41394	.	GENE_ID=FTlrnsIns;Pool=2
CDV_T_SAm_2	573	763	CDV_T_SAm_2_1.1.515710	.	GENE_ID=CDV_T_SAm_2;Pool=1
Fpanleukope	573	722	Fpanleukope_1.358777	.	GENE_ID=Fpanleukope;Pool=2
CDV_T_Asia1	574	756	CDV_T_Asia1_1.1.441144	.	GENE_ID=CDV_T_Asia1;Pool=1
e_coli_hlyD	575	795	e_coli_hlyD_1.1.1436531	.	GENE_ID=e_coli_hlyD;Pool=2
Myco_cynos	575	775	Myco_cynos_1.92244	.	GENE_ID=Myco_cynos;Pool=2
C_albicans	577	765	C_albicans_1.1.372892	.	GENE_ID=C_albicans;Pool=1
Brochalimae	582	759	Brochalimae_1.664100	.	GENE_ID=Brochalimae;Pool=1
Erysipeloth	585	802	Erysipeloth_1.250675	.	GENE_ID=Erysipeloth;Pool=1
YPestisToxn	585	796	YPestisToxn_1.1.9268	.	GENE_ID=YPestisToxn;Pool=1
Myco_felis	589	789	Myco_felis_1.405220	.	GENE_ID=Myco_felis;Pool=1
Pmult_1231	589	817	Pmult_1231_1.1.1089817	.	GENE_ID=Pmult_1231;Pool=2
Net_B	592	801	Net_B_1.1.11483	.	GENE_ID=Net_B;Pool=1
Cdif_tcdB1	593	747	AMPL1571019	.	GENE_ID=Cdif_tcdB1;Pool=2
NC_045512_N	595	719	NC_045512_N_1.1.47521	.	GENE_ID=NC_045512_N;Pool=2
C_M_turicensis	599	825	AMPL1571075	.	GENE_ID=C_M_turicensis;Pool=2
Entero_rpoB	602	827	Entero_rpoB_1.318758	.	GENE_ID=Entero_rpoB;Pool=2
CDVtCanada1	603	833	CDVtCanada1_1.1.1136483	.	GENE_ID=CDVtCanada1;Pool=2
CDV_tAustra	609	825	CDV_tAustra_1.1.1236657	.	GENE_ID=CDV_tAustra;Pool=2
AplsPhgAnk	611	839	AplsPhgAnk_1.1.132936	.	GENE_ID=AplsPhgAnk;Pool=2
Campy_F7	611	815	Campy_F7_1.1.131211	.	GENE_ID=Campy_F7;Pool=2
M_avium_int	617	836	M_avium_int_1.35528	.	GENE_ID=M_avium_int;Pool=2
CDV_T_Asia2	618	795	CDV_T_Asia2_1.1.56022	.	GENE_ID=CDV_T_Asia2;Pool=1
BTV_2	619	843	BTV_2_1.1.1389187	.	GENE_ID=BTV_2;Pool=2
B_hermsii	625	831	B_hermsii_1.1.790452	.	GENE_ID=B_hermsii;Pool=1
C_diff_CdtA	635	847	C_diff_CdtA_1.1.5371	.	GENE_ID=C_diff_CdtA;Pool=1
E_coli_stx1	635	855	AMPL1570971	.	GENE_ID=E_coli_stx1;Pool=2
CDVTEu_SAm1	637	855	CDVTEu_SAm1_1.1.578164	.	GENE_ID=CDVTEu_SAm1;Pool=2
Am2KJ123771	641	857	Am2KJ123771_1.1.117347	.	GENE_ID=Am2KJ123771;Pool=2
C_glabrata	643	872	C_glabrata_1.1010466	.	GENE_ID=C_glabrata;Pool=2
E_faeca_ddl	647	826	E_faeca_ddl_1.800093	.	GENE_ID=E_faeca_ddl;Pool=1
Erysipeloth	648	816	Erysipeloth_1.723315	.	GENE_ID=Erysipeloth;Pool=2
mecA	649	875	mecA_1.1.143960	.	GENE_ID=mecA;Pool=1
Sequisim16S	649	880	Sequisim16S_1.1.66060	.	GENE_ID=Sequisim16S;Pool=2
C_auris	650	866	C_auris_1.190527	.	GENE_ID=C_auris;Pool=1
CDVTAfrica2	651	875	CDVTAfrica2_1.1.732778	.	GENE_ID=CDVTAfrica2;Pool=2
Myco_canis	652	818	Myco_canis_1.85389	.	GENE_ID=Myco_canis;Pool=2
Entero_rpoB	654	838	Entero_rpoB_1.927524	.	GENE_ID=Entero_rpoB;Pool=1
C_diff_CdtB	655	873	C_diff_CdtB_1.1.33639	.	GENE_ID=C_diff_CdtB;Pool=1
Net_E	666	881	Net_E_1.24601	.	GENE_ID=Net_E;Pool=2
E_coli_stx2	667	895	AMPL1570973	.	GENE_ID=E_coli_stx2;Pool=2
Fpanleukope	667	817	Fpanleukope_1.514086	.	GENE_ID=Fpanleukope;Pool=1
AplsPhgGroEL	669	889	AplsPhgGroEL_1.1.53744	.	GENE_ID=AplsPhgGroEL;Pool=2
Salmo_invA2	669	893	Salmo_invA2_1.1.259382	.	GENE_ID=Salmo_invA2;Pool=1
Trichinella	673	902	Trichinella_1.1.1111338	.	GENE_ID=Trichinella;Pool=2
CDV_T_SAm_2	676	880	CDV_T_SAm_2_1.1.641441	.	GENE_ID=CDV_T_SAm_2;Pool=2
CDV_T_Asia6	677	909	CDV_T_Asia6_1.1.787606	.	GENE_ID=CDV_T_Asia6;Pool=1
C_glabrata	677	891	C_glabrata_1.2128069	.	GENE_ID=C_glabrata;Pool=1
CDVTAfrica1	681	914	CDVTAfrica1_1.1.194240	.	GENE_ID=CDVTAfrica1;Pool=2
Pmult_1231	681	917	Pmult_1231_1.1.358418	.	GENE_ID=Pmult_1231;Pool=1
CDV_TypeAm3	685	867	CDV_TypeAm3_1.1.825761	.	GENE_ID=CDV_TypeAm3;Pool=2
Ctropicalis	692	913	Ctropicalis_1.1213348	.	GENE_ID=Ctropicalis;Pool=1
Net_B	693	884	Net_B_1.1.26249	.	GENE_ID=Net_B;Pool=2
CDV_T_Asia4	696	915	CDV_T_Asia4_1.1.151094	.	GENE_ID=CDV_T_Asia4;Pool=2
NC_045512_N	697	811	NC_045512_N_1.1.12302	.	GENE_ID=NC_045512_N;Pool=1
e_coli_hlyD	698	906	e_coli_hlyD_1.1.213928	.	GENE_ID=e_coli_hlyD;Pool=1
Rota_A	702	853	Rota_A2_1_2	.	GENE_ID=Rota_A;Pool=1
Rota_A	702	853	Rota_A2_1_3	.	GENE_ID=Rota_A;Pool=1
Rota_A	702	853	Rota_A2_1	.	GENE_ID=Rota_A;Pool=1
Brucella_WG	703	885	AMPL1570992	.	GENE_ID=Brucella_WG;Pool=2
CDVTArclike	705	927	CDVTArclike_1.1.1015777	.	GENE_ID=CDVTArclike;Pool=2
Myco_cynos	705	889	Myco_cynos_1.294459	.	GENE_ID=Myco_cynos;Pool=1
Adeno_2	709	857	Adeno_2_1	.	GENE_ID=Adeno_2;Pool=1
CDVtCanada2	711	933	CDVtCanada2_1.1.963392	.	GENE_ID=CDVtCanada2;Pool=2
CDV_TypeAm5	713	939	CDV_TypeAm5_1.1.913622	.	GENE_ID=CDV_TypeAm5;Pool=2
CDVTypeSAm3	713	941	CDVTypeSAm3_1.1.726073	.	GENE_ID=CDVTypeSAm3;Pool=2
CDVTAfrica2	716	948	CDVTAfrica2_1.1.705329	.	GENE_ID=CDVTAfrica2;Pool=1
EEE_E2	716	944	EEE_E2_1.1.62045	.	GENE_ID=EEE_E2;Pool=1
C_albicans	722	942	C_albicans_1.1.568037	.	GENE_ID=C_albicans;Pool=2
Myco_canis	723	907	Myco_canis_1.331402	.	GENE_ID=Myco_canis;Pool=1
Ctropicalis	728	957	Ctropicalis_1.773104	.	GENE_ID=Ctropicalis;Pool=2
YpsetbopgG	729	957	YpsetbopgG_1.1.950923	.	GENE_ID=YpsetbopgG;Pool=1
CDV_T_Asia4	738	967	CDV_T_Asia4_1.1.209728	.	GENE_ID=CDV_T_Asia4;Pool=1
CDVTArclike	739	959	CDVTArclike_1.1.1097083	.	GENE_ID=CDVTArclike;Pool=1
Salmo_invA2	739	953	Salmo_invA2_1.1.484626	.	GENE_ID=Salmo_invA2;Pool=2
CDV_T_Asia1	751	936	CDV_T_Asia1_1.1.1227661	.	GENE_ID=CDV_T_Asia1;Pool=2
CDVTAM1racc	752	978	CDVTAM1racc_1.1.647088	.	GENE_ID=CDVTAM1racc;Pool=2
CDV_T_Asia2	756	980	CDV_T_Asia2_1.1.1012243	.	GENE_ID=CDV_T_Asia2;Pool=2
Giardia	757	892	AMPL1570961	.	GENE_ID=Giardia;Pool=1
Ureaplasma	759	1118	Ureaplasma_1	.	GENE_ID=Ureaplasma;Pool=2
AplsPhgGroEL	761	984	AplsPhgGroEL_1.2.44429	.	GENE_ID=AplsPhgGroEL;Pool=1
CDV_Type_RI	761	977	CDV_Type_RI_1.1.537352	.	GENE_ID=CDV_Type_RI;Pool=2
NC_045512_N	763	895	NC_045512_N_1.1.3320	.	GENE_ID=NC_045512_N;Pool=2
BTV_2	768	985	BTV_2_1.2.306755	.	GENE_ID=BTV_2;Pool=1
Chlam	770	992	AMPL1570985	.	GENE_ID=Chlam;Pool=1
Net_E	773	937	Net_E_1.52866	.	GENE_ID=Net_E;Pool=1
B_hermsii	776	949	B_hermsii_1.1.1033371	.	GENE_ID=B_hermsii;Pool=2
CDV_tAustra	779	995	CDV_tAustra_1.2.390257	.	GENE_ID=CDV_tAustra;Pool=1
Sequisim16S	779	993	Sequisim16S_1.2.188707	.	GENE_ID=Sequisim16S;Pool=1
CDV_T_Asia1	785	954	CDV_T_Asia1_1.1.934839	.	GENE_ID=CDV_T_Asia1;Pool=1
Rota_A	786	996	AMPL1571110_1_2	.	GENE_ID=Rota_A;Pool=2
Rota_A	786	996	AMPL1571110_1	.	GENE_ID=Rota_A;Pool=2
CDV_T_Asia6	787	954	CDV_T_Asia6_1.1.584889	.	GENE_ID=CDV_T_Asia6;Pool=2
Campy_F7	790	921	Campy_F7_1.1.3133	.	GENE_ID=Campy_F7;Pool=1
CDV_T_SAm_2	790	977	CDV_T_SAm_2_1.1.323110	.	GENE_ID=CDV_T_SAm_2;Pool=1
CDVTypeSAm3	793	956	CDVTypeSAm3_1.1.723545	.	GENE_ID=CDVTypeSAm3;Pool=1
Trichinella	794	990	Trichinella_1.2.322509	.	GENE_ID=Trichinella;Pool=1
AplsPhgAnk	796	1028	AplsPhgAnk_1.2.20940	.	GENE_ID=AplsPhgAnk;Pool=1
EEE_E2	800	1030	EEE_E2_1.2.208195	.	GENE_ID=EEE_E2;Pool=2
CDVtCanada1	801	1039	CDVtCanada1_1.2.231722	.	GENE_ID=CDVtCanada1;Pool=1
C_albicans	803	1009	C_albicans_1.2.376015	.	GENE_ID=C_albicans;Pool=1
CDVtCanada2	811	1045	CDVtCanada2_1.2.741879	.	GENE_ID=CDVtCanada2;Pool=1
YpsetbopgG	811	1027	YpsetbopgG_1.2.898689	.	GENE_ID=YpsetbopgG;Pool=2
Lyme	813	945	Lyme_1	.	GENE_ID=Lyme;Pool=1
C_diff_tcdA	819	987	C_diff_tcdA_1.2.41965	.	GENE_ID=C_diff_tcdA;Pool=1
C_perf_beta	825	1043	AMPL1571111_1_2	.	GENE_ID=C_perf_beta;Pool=1
C_perf_beta	825	1043	AMPL1571111_1	.	GENE_ID=C_perf_beta;Pool=1
Rabies	835	1013	Rabies_1.2.29899_2	.	GENE_ID=Rabies;Pool=1
Rabies	835	1013	Rabies_1.2.29899_3	.	GENE_ID=Rabies;Pool=1
Rabies	835	1013	Rabies_1.2.29899	.	GENE_ID=Rabies;Pool=1
CDVTEu_SAm1	837	977	CDVTEu_SAm1_1.1.256016	.	GENE_ID=CDVTEu_SAm1;Pool=1
CDV_TypeAm3	837	948	CDV_TypeAm3_1.1.252783	.	GENE_ID=CDV_TypeAm3;Pool=1
Circo	849	1071	AMPL1571055_1_2	.	GENE_ID=Circo;Pool=2
Circo	849	1071	AMPL1571055_1_3	.	GENE_ID=Circo;Pool=2
Circo	849	1071	AMPL1571055_1	.	GENE_ID=Circo;Pool=2
Campy_F7	854	1064	Campy_F7_1.2.161658	.	GENE_ID=Campy_F7;Pool=2
Pmult_1231	860	1079	Pmult_1231_1.2.532913	.	GENE_ID=Pmult_1231;Pool=2
e_coli_hlyD	861	1082	e_coli_hlyD_1.2.533251	.	GENE_ID=e_coli_hlyD;Pool=2
mecA	862	1084	mecA_1.2.1017515	.	GENE_ID=mecA;Pool=2
Brucella_WG	874	974	AMPL1570993	.	GENE_ID=Brucella_WG;Pool=1
B_hermsii	877	1039	B_hermsii_1.2.122321	.	GENE_ID=B_hermsii;Pool=1
AplsPhgAnk	879	1103	AplsPhgAnk_1.2.110317	.	GENE_ID=AplsPhgAnk;Pool=2
Giardia	880	1078	AMPL1570962	.	GENE_ID=Giardia;Pool=2
CDV_tAustra	882	1106	CDV_tAustra_1.2.1451373	.	GENE_ID=CDV_tAustra;Pool=2
BTV_2	892	1124	BTV_2_1.2.996036	.	GENE_ID=BTV_2;Pool=2
Parvo	894	1114	AMPL1571036	.	GENE_ID=Parvo;Pool=1
Rabies	894	1109	Rabies_1.2.203602_2	.	GENE_ID=Rabies;Pool=2
Rabies	894	1109	Rabies_1.2.203602_3	.	GENE_ID=Rabies;Pool=2
Rabies	894	1109	Rabies_1.2.203602	.	GENE_ID=Rabies;Pool=2
e_coli_hlyD	945	1173	e_coli_hlyD_1.2.366830	.	GENE_ID=e_coli_hlyD;Pool=1
Salmo_invA2	945	1135	Salmo_invA2_1.2.772712	.	GENE_ID=Salmo_invA2;Pool=1
NC_045512_N	951	1053	NC_045512_N_1.2.9725	.	GENE_ID=NC_045512_N;Pool=2
Trichinella	952	1174	Trichinella_1.2.741775	.	GENE_ID=Trichinella;Pool=2
C_diff_tcdA	955	1125	C_diff_tcdA_1.2.32944	.	GENE_ID=C_diff_tcdA;Pool=2
Pmult_1231	957	1181	Pmult_1231_1.2.10782	.	GENE_ID=Pmult_1231;Pool=1
Campy_F7	970	1183	Campy_F7_1.2.223235	.	GENE_ID=Campy_F7;Pool=1
CDVtCanada1	975	1193	CDVtCanada1_1.2.224618	.	GENE_ID=CDVtCanada1;Pool=2
Net_B	977	1188	Net_B_1.2.918	.	GENE_ID=Net_B;Pool=2
CDVtCanada2	979	1169	CDVtCanada2_1.2.78805	.	GENE_ID=CDVtCanada2;Pool=2
Chlam	981	1208	AMPL1570986_1_2	.	GENE_ID=Chlam;Pool=2
Chlam	981	1208	AMPL1570986_1_3	.	GENE_ID=Chlam;Pool=2
Chlam	981	1208	AMPL1570986_1	.	GENE_ID=Chlam;Pool=2
Salmo_invA2	983	1195	Salmo_invA2_1.2.849427	.	GENE_ID=Salmo_invA2;Pool=2
C_albicans	991	1201	C_albicans_1.2.444008	.	GENE_ID=C_albicans;Pool=2
Sequisim16S	993	1223	Sequisim16S_1.2.200653	.	GENE_ID=Sequisim16S;Pool=2
B_hermsii	995	1189	B_hermsii_1.2.848324	.	GENE_ID=B_hermsii;Pool=2
NC_045512_N	997	1119	NC_045512_N_1.2.10026	.	GENE_ID=NC_045512_N;Pool=1
EEE_E2	1007	1231	EEE_E2_1.2.468374	.	GENE_ID=EEE_E2;Pool=1
BTV_2	1014	1245	BTV_2_1.2.1165480	.	GENE_ID=BTV_2;Pool=1
YpsetbopgG	1019	1245	YpsetbopgG_1.2.80829	.	GENE_ID=YpsetbopgG;Pool=1
Sequisim16S	1020	1240	Sequisim16S_1.2.45182	.	GENE_ID=Sequisim16S;Pool=1
CDV_tAustra	1028	1253	CDV_tAustra_1.2.1418579	.	GENE_ID=CDV_tAustra;Pool=1
C_perf_beta	1032	1179	AMPL1571112	.	GENE_ID=C_perf_beta;Pool=2
Trichinella	1039	1259	Trichinella_1.2.467520	.	GENE_ID=Trichinella;Pool=1
Rabies	1045	1272	Rabies_1.2.228680	.	GENE_ID=Rabies;Pool=1
C_albicans	1046	1276	C_albicans_1.2.177412	.	GENE_ID=C_albicans;Pool=1
E_coli_cnf	1051	1275	E_coli_cnf_1.2.101026	.	GENE_ID=E_coli_cnf;Pool=1
EEE_E2	1057	1241	EEE_E2_1.2.183074	.	GENE_ID=EEE_E2;Pool=2
Circo	1060	1152	AMPL1571056_1_2	.	GENE_ID=Circo;Pool=1
Circo	1060	1152	AMPL1571056_1_3	.	GENE_ID=Circo;Pool=1
Circo	1060	1152	AMPL1571056_1	.	GENE_ID=Circo;Pool=1
AplsPhgAnk	1061	1295	AplsPhgAnk_1.2.94712	.	GENE_ID=AplsPhgAnk;Pool=1
YpsetbopgG	1065	1297	YpsetbopgG_1.2.576084	.	GENE_ID=YpsetbopgG;Pool=2
CDVtCanada1	1069	1297	CDVtCanada1_1.2.483035	.	GENE_ID=CDVtCanada1;Pool=1
mecA	1069	1295	mecA_1.2.1272407	.	GENE_ID=mecA;Pool=1
CDVtCanada2	1079	1297	CDVtCanada2_1.2.455867	.	GENE_ID=CDVtCanada2;Pool=1
B_hermsii	1083	1307	B_hermsii_1.2.1301042	.	GENE_ID=B_hermsii;Pool=1
Actinomyces	1089	1206	Actinomycetes_1_2	.	GENE_ID=Actinomyces;Pool=1
Actinomyces	1089	1206	Actinomycetes_1	.	GENE_ID=Actinomyces;Pool=1
Campy_F7	1111	1317	Campy_F7_1.2.162237	.	GENE_ID=Campy_F7;Pool=2
C_diff_tcdB	1118	1281	C_diff_tcdB_1.2.90800	.	GENE_ID=C_diff_tcdB;Pool=1
Pmult_1231	1122	1347	Pmult_1231_1.2.421787	.	GENE_ID=Pmult_1231;Pool=2
CDV_tAustra	1156	1373	CDV_tAustra_1.2.1132653	.	GENE_ID=CDV_tAustra;Pool=2
e_coli_hlyD	1167	1391	e_coli_hlyD_1.2.805437	.	GENE_ID=e_coli_hlyD;Pool=2
C_diff_tcdA	1173	1395	C_diff_tcdA_1.2.2409	.	GENE_ID=C_diff_tcdA;Pool=2
Salmo_invA2	1176	1396	Salmo_invA2_1.2.102132	.	GENE_ID=Salmo_invA2;Pool=1
BTV_2	1178	1399	BTV_2_1.2.836426	.	GENE_ID=BTV_2;Pool=2
mecA	1187	1403	mecA_1.2.859475	.	GENE_ID=mecA;Pool=2
e_coli_hlyD	1205	1401	e_coli_hlyD_1.2.972422	.	GENE_ID=e_coli_hlyD;Pool=1
Pmult_1231	1214	1382	Pmult_1231_1.2.790154	.	GENE_ID=Pmult_1231;Pool=1
B_hermsii	1220	1403	B_hermsii_1.2.876146	.	GENE_ID=B_hermsii;Pool=2
Salmo_invA2	1221	1445	Salmo_invA2_1.2.264894	.	GENE_ID=Salmo_invA2;Pool=2
C_diff_CdtB	1223	1439	C_diff_CdtB_1.2.78774	.	GENE_ID=C_diff_CdtB;Pool=2
C_perf_alpha	1227	1419	AMPL1570963	.	GENE_ID=C_perf_alpha;Pool=1
CDVtCanada2	1237	1307	CDVtCanada2_1.2.1011138	.	GENE_ID=CDVtCanada2;Pool=2
Campy_F7	1245	1421	Campy_F7_1.2.97953	.	GENE_ID=Campy_F7;Pool=1
Trichinella	1250	1471	Trichinella_1.2.314864	.	GENE_ID=Trichinella;Pool=2
C_albicans	1256	1475	C_albicans_1.2.429628	.	GENE_ID=C_albicans;Pool=2
C_diff_tcdB	1265	1403	C_diff_tcdB_1.2.27004	.	GENE_ID=C_diff_tcdB;Pool=2
BTV_2	1275	1503	BTV_2_1.2.1060439	.	GENE_ID=BTV_2;Pool=1
YpsetbopgG	1287	1516	YpsetbopgG_1.2.909277	.	GENE_ID=YpsetbopgG;Pool=1
Trichinella	1301	1520	Trichinella_1.2.1019501	.	GENE_ID=Trichinella;Pool=1
CDV_tAustra	1305	1531	CDV_tAustra_1.2.204321	.	GENE_ID=CDV_tAustra;Pool=1
EEERNAPol	1311	1525	EEERNAPol_1.2.162288	.	GENE_ID=EEERNAPol;Pool=2
YpsetbopgG	1332	1561	YpsetbopgG_1.2.1198474	.	GENE_ID=YpsetbopgG;Pool=2
C_albicans	1338	1557	C_albicans_1.2.84121	.	GENE_ID=C_albicans;Pool=1
mecA	1339	1547	mecA_1.2.1013641	.	GENE_ID=mecA;Pool=1
B_hermsii	1362	1528	B_hermsii_1.2.1002538	.	GENE_ID=B_hermsii;Pool=1
Campy_F7	1365	1585	Campy_F7_1.2.158717	.	GENE_ID=Campy_F7;Pool=2
C_diff_CdtB	1376	1590	C_diff_CdtB_1.2.26865	.	GENE_ID=C_diff_CdtB;Pool=1
C_perf_alpha	1408	1577	AMPL1570964_1_2	.	GENE_ID=C_perf_alpha;Pool=2
C_perf_alpha	1408	1577	AMPL1570964_1	.	GENE_ID=C_perf_alpha;Pool=2
CDV_tAustra	1428	1647	CDV_tAustra_1.2.1579803	.	GENE_ID=CDV_tAustra;Pool=2
B_hermsii	1437	1659	B_hermsii_1.2.1102471	.	GENE_ID=B_hermsii;Pool=2
BTV_2	1442	1669	BTV_2_1.2.1809495	.	GENE_ID=BTV_2;Pool=2
mecA	1450	1653	mecA_1.2.998889	.	GENE_ID=mecA;Pool=2
Campy_F7	1462	1639	Campy_F7_1.2.111865	.	GENE_ID=Campy_F7;Pool=1
FHV_gD	1479	1708	AMPL1571084	.	GENE_ID=FHV_gD;Pool=1
YPestisToxn	1498	1722	YPestisToxn_1.2.1074	.	GENE_ID=YPestisToxn;Pool=2
BTV_2	1530	1747	BTV_2_1.2.1147503	.	GENE_ID=BTV_2;Pool=1
EEERNAPol	1565	1786	EEERNAPol_1.2.108638	.	GENE_ID=EEERNAPol;Pool=2
CDV_tAustra	1571	1787	CDV_tAustra_1.2.196006	.	GENE_ID=CDV_tAustra;Pool=1
B_hermsii	1575	1791	B_hermsii_1.2.937444	.	GENE_ID=B_hermsii;Pool=1
C_diff_tcdA	1579	1737	C_diff_tcdA_1.2.15524	.	GENE_ID=C_diff_tcdA;Pool=2
E_coli_cnf	1587	1811	E_coli_cnf_1.2.149087	.	GENE_ID=E_coli_cnf;Pool=2
AplsPhgAnk	1589	1811	AplsPhgAnk_1.2.241994_2	.	GENE_ID=AplsPhgAnk;Pool=1
AplsPhgAnk	1589	1811	AplsPhgAnk_1.2.241994	.	GENE_ID=AplsPhgAnk;Pool=1
mecA	1589	1816	mecA_1.2.401398	.	GENE_ID=mecA;Pool=1
Campy_F7	1635	1735	Campy_F7_1.2.58896	.	GENE_ID=Campy_F7;Pool=2
Rabies	1661	1881	Rabies_1.2.125037_2	.	GENE_ID=Rabies;Pool=2
Rabies	1661	1881	Rabies_1.2.125037_3	.	GENE_ID=Rabies;Pool=2
Rabies	1661	1881	Rabies_1.2.125037	.	GENE_ID=Rabies;Pool=2
E_coli_cnf_WG	1669	1863	AMPL1571096	.	GENE_ID=E_coli_cnf_WG;Pool=1
AplsPhgAnk	1673	1904	AplsPhgAnk_1.2.196638	.	GENE_ID=AplsPhgAnk;Pool=2
Histo_M	1683	1901	Histo_M_1.2.149083	.	GENE_ID=Histo_M;Pool=2
CDV_tAustra	1696	1799	CDV_tAustra_1.2.1340872	.	GENE_ID=CDV_tAustra;Pool=2
FHV_gD	1697	1906	AMPL1571085	.	GENE_ID=FHV_gD;Pool=2
B_hermsii	1701	1876	B_hermsii_1.2.950429	.	GENE_ID=B_hermsii;Pool=2
C_diff_tcdA	1723	1829	C_diff_tcdA_1.2.63651	.	GENE_ID=C_diff_tcdA;Pool=1
Campy_F7	1755	1957	Campy_F7_1.2.72629	.	GENE_ID=Campy_F7;Pool=1
EEERNAPol	1758	1980	EEERNAPol_1.3.114821	.	GENE_ID=EEERNAPol;Pool=1
Campy_F7	1779	1967	Campy_F7_1.2.172668	.	GENE_ID=Campy_F7;Pool=2
mecA	1806	2029	mecA_1.3.90134	.	GENE_ID=mecA;Pool=2
Rabies	1819	2043	Rabies_1.3.215568	.	GENE_ID=Rabies;Pool=1
C_diff_tcdB	1823	1991	C_diff_tcdB_1.3.15112_2	.	GENE_ID=C_diff_tcdB;Pool=1
C_diff_tcdB	1823	1991	C_diff_tcdB_1.3.15112	.	GENE_ID=C_diff_tcdB;Pool=1
AplsPhgAnk	1847	2041	AplsPhgAnk_1.3.144537	.	GENE_ID=AplsPhgAnk;Pool=1
E_coli_cnf	1847	2057	E_coli_cnf_1.3.7242	.	GENE_ID=E_coli_cnf;Pool=2
mecA	1849	2073	mecA_1.3.232197	.	GENE_ID=mecA;Pool=1
E_coli_cnf_WG	1852	2058	AMPL1571097_1_2	.	GENE_ID=E_coli_cnf_WG;Pool=2
E_coli_cnf_WG	1852	2058	AMPL1571097_1	.	GENE_ID=E_coli_cnf_WG;Pool=2
Rabies	1925	2147	Rabies_1.3.225567_2	.	GENE_ID=Rabies;Pool=2
Rabies	1925	2147	Rabies_1.3.225567	.	GENE_ID=Rabies;Pool=2
C_diff_CdtB	1936	2057	C_diff_CdtB_1.3.7451	.	GENE_ID=C_diff_CdtB;Pool=1
AplsPhgAnk	1944	2164	AplsPhgAnk_1.3.162384	.	GENE_ID=AplsPhgAnk;Pool=2
E_coli_cnf	1944	2145	E_coli_cnf_1.3.100073	.	GENE_ID=E_coli_cnf;Pool=1
EEERNAPol	2016	2191	EEERNAPol_1.3.7058	.	GENE_ID=EEERNAPol;Pool=1
E_coli_cnf_WG	2047	2262	AMPL1571098	.	GENE_ID=E_coli_cnf_WG;Pool=1
E_coli_cnf	2138	2359	E_coli_cnf_1.3.38042	.	GENE_ID=E_coli_cnf;Pool=2
E_coli_cnf	2183	2403	E_coli_cnf_1.3.28329	.	GENE_ID=E_coli_cnf;Pool=1
Histo_M	2205	2405	Histo_M_1.3.192917	.	GENE_ID=Histo_M;Pool=2
C_diff_tcdB	2295	2499	C_diff_tcdB_1.3.21736	.	GENE_ID=C_diff_tcdB;Pool=1
E_coli_cnf	2403	2611	E_coli_cnf_1.3.65652	.	GENE_ID=E_coli_cnf;Pool=2
Calici	2424	2650	AMPL1571083_1_2	.	GENE_ID=Calici;Pool=1
Calici	2424	2650	AMPL1571083_1_3	.	GENE_ID=Calici;Pool=1
Calici	2424	2650	AMPL1571083_1	.	GENE_ID=Calici;Pool=1
E_coli_cnf	2458	2689	E_coli_cnf_1.3.22641	.	GENE_ID=E_coli_cnf;Pool=1
C_diff_tcdB	2476	2597	C_diff_tcdB_1.3.4572_2	.	GENE_ID=C_diff_tcdB;Pool=2
C_diff_tcdB	2476	2597	C_diff_tcdB_1.3.4572	.	GENE_ID=C_diff_tcdB;Pool=2
EEERNAPol	2493	2712	EEERNAPol_1.3.177819	.	GENE_ID=EEERNAPol;Pool=1
C_diff_tcdB	2548	2712	C_diff_tcdB_1.3.1789	.	GENE_ID=C_diff_tcdB;Pool=1
E_coli_cnf	2671	2831	E_coli_cnf_1.3.55744	.	GENE_ID=E_coli_cnf;Pool=2
Rabies	2688	2905	Rabies_1.3.138414_2	.	GENE_ID=Rabies;Pool=2
Rabies	2688	2905	Rabies_1.3.138414	.	GENE_ID=Rabies;Pool=2
E_coli_cnf	2729	2947	E_coli_cnf_1.3.121081	.	GENE_ID=E_coli_cnf;Pool=1
C_diff_tcdA	2732	2857	C_diff_tcdA_1.3.9323	.	GENE_ID=C_diff_tcdA;Pool=1
FIV_WG	2768	2986	AMPL1571080_10	.	GENE_ID=FIV_WG;Pool=2
FIV_WG	2768	2986	AMPL1571080_1_2	.	GENE_ID=FIV_WG;Pool=2
FIV_WG	2768	2986	AMPL1571080_1_3	.	GENE_ID=FIV_WG;Pool=2
FIV_WG	2768	2986	AMPL1571080_1_4	.	GENE_ID=FIV_WG;Pool=2
FIV_WG	2768	2986	AMPL1571080_1	.	GENE_ID=FIV_WG;Pool=2
EEERNAPol	2857	3085	EEERNAPol_1.4.86434	.	GENE_ID=EEERNAPol;Pool=2
Histo_M	2969	3197	Histo_M_1.4.136245	.	GENE_ID=Histo_M;Pool=2
E_coli_cnf	2993	3205	E_coli_cnf_1.4.35713	.	GENE_ID=E_coli_cnf;Pool=1
Histo_M_WG	3313	3376	Histo_M_1	.	GENE_ID=Histo_M_WG;Pool=2
C_diff_tcdA	3366	3571	C_diff_tcdA_1.4.7218	.	GENE_ID=C_diff_tcdA;Pool=1
Histo_M	3453	3679	Histo_M_1.4.94402	.	GENE_ID=Histo_M;Pool=2
Parvo	3574	3794	AMPL1571034	.	GENE_ID=Parvo;Pool=2
Parvo	3763	3955	AMPL1571035	.	GENE_ID=Parvo;Pool=1
Histo_M	3925	4125	Histo_M_1.5.75799	.	GENE_ID=Histo_M;Pool=2
FIV_WG	3933	4347	FIV_1_WG_2	.	GENE_ID=FIV_WG;Pool=1
FIV_WG	3933	4347	FIV_1_WG_3	.	GENE_ID=FIV_WG;Pool=1
FIV_WG	3933	4347	FIV_1_WG_4	.	GENE_ID=FIV_WG;Pool=1
FIV_WG	3933	4347	FIV_1_WG_5	.	GENE_ID=FIV_WG;Pool=1
FIV_WG	3933	4347	FIV_1_WG_6	.	GENE_ID=FIV_WG;Pool=1
FIV_WG	3933	4347	FIV_1_WG_7	.	GENE_ID=FIV_WG;Pool=1
FIV_WG	3933	4347	FIV_1_WG_8	.	GENE_ID=FIV_WG;Pool=1
FIV_WG	3933	4347	FIV_1_WG_9	.	GENE_ID=FIV_WG;Pool=1
FIV_WG	3933	4347	FIV_1_WG	.	GENE_ID=FIV_WG;Pool=1
Rabies	4180	4399	Rabies_1.5.8686_2	.	GENE_ID=Rabies;Pool=2
Rabies	4180	4399	Rabies_1.5.8686_3	.	GENE_ID=Rabies;Pool=2
Rabies	4180	4399	Rabies_1.5.8686_4	.	GENE_ID=Rabies;Pool=2
Rabies	4180	4399	Rabies_1.5.8686	.	GENE_ID=Rabies;Pool=2
Rabies	4757	4979	Rabies_1.6.38306_2	.	GENE_ID=Rabies;Pool=2
Rabies	4757	4979	Rabies_1.6.38306	.	GENE_ID=Rabies;Pool=2
Rabies	4813	5021	Rabies_1.6.208759	.	GENE_ID=Rabies;Pool=1
Rabies	5021	5245	Rabies_1.6.65507	.	GENE_ID=Rabies;Pool=2
Rabies	5291	5501	Rabies_1.6.224432_2	.	GENE_ID=Rabies;Pool=2
Rabies	5291	5501	Rabies_1.6.224432	.	GENE_ID=Rabies;Pool=2
Rabies	5483	5691	Rabies_1.6.221715	.	GENE_ID=Rabies;Pool=1
Rabies	5543	5761	Rabies_1.6.101047_2	.	GENE_ID=Rabies;Pool=2
Rabies	5543	5761	Rabies_1.6.101047	.	GENE_ID=Rabies;Pool=2
Rabies	5723	5949	Rabies_1.6.146591	.	GENE_ID=Rabies;Pool=1
Rabies	5827	6035	Rabies_1.7.24670	.	GENE_ID=Rabies;Pool=2
C_diff_tcdA	5919	5999	C_diff_tcdA_1.7.20779	.	GENE_ID=C_diff_tcdA;Pool=1
Rabies	6091	6313	Rabies_1.7.37708	.	GENE_ID=Rabies;Pool=2
Rabies	6206	6354	Rabies_1.7.64202_2	.	GENE_ID=Rabies;Pool=1
Rabies	6206	6354	Rabies_1.7.64202	.	GENE_ID=Rabies;Pool=1
Ehrlichia_canis	6299	6517	AMPL1571061	.	GENE_ID=Ehrlichia_canis;Pool=1
Ehrlichia_canis	6721	6880	AMPL1571063_1_2	.	GENE_ID=Ehrlichia_canis;Pool=2
Ehrlichia_canis	6721	6880	AMPL1571063_1	.	GENE_ID=Ehrlichia_canis;Pool=2
